# Supplementary material for: Identifying Early Warning Signals for the Sudden Transition from Mild to Severe Tobacco Etch Disease by Dynamical Network Biomarkers
Source: Viruses. 2019 Dec 20;12(1):16. doi: 10.3390/v12010016 (PMC7019593; doi:10.3390/v12010016)
Supplement: Supplementary file 1 [file viruses-12-00016-s001.zip]

Archive with 5 entries (4 files):
- viruses-665003-supplementary/
- viruses-665003-supplementary/Supplementary_File_S1.DNB_PPIN.tar.gz
- viruses-665003-supplementary/Supplementary_File_S2.DNB_GRN.tar.gz
- viruses-665003-supplementary/Supplementary_Table_S1.xlsx
- viruses-665003-supplementary/Supplementary_Table_S2.xlsx
