# Supplementary material for: Identifying Early Warning Signals for the Sudden Transition from Mild to Severe Tobacco Etch Disease by Dynamical Network Biomarkers
Source: Viruses. 2019 Dec 20;12(1):16. doi: 10.3390/v12010016 (PMC7019593; doi:10.3390/v12010016)
Supplement: Supplementary file 1 [file viruses-12-00016-s001.zip › viruses-665003-supplementary/Supplementary_Table_S1.xlsx]

## Sheet: AS13 -> CLA2
GenID Ath	Gen ID	HC-Pro/AS13	HC-Pro/CLA2	HC-Pro/CLA11	NIb/PC95	CI/PC55	CI/PC48	WT	Average	delta log2-fold change
AT3G23240	NP8635342	-0.651584	1.40243	1.44136	1.3882	1.53921	1.47513	1.36275	1.13679	2.05402	2.05402
AT2G44010	EH622906	0.0419169	2.03363	2.07689	2.02859	2.06253	2.02957	1.96993	1.74901	1.99172	1.99172
AT4G11650	TA12782_4097	-0.465359	1.45475	1.69188	1.50895	1.67794	1.57778	1.55417	1.28573	1.92011	1.92011
Sin ortologo	TA12389_4097	0.108193	1.95765	2.01527	2.01307	1.64899	1.65016	1.57978	1.56759	1.84946	1.84946
AT3G12500	CV021336	0.190608	1.99952	2.01954	2.0126	1.72705	1.74217	1.67637	1.62398	1.80891	1.80891
Sin ortologo	EB444699	-0.585905	1.17034	1.30279	1.31239	1.3655	1.13396	1.23537	0.990636	1.75624	1.75624
Sin ortologo	BP130021	-1.06455	0.691551	0.79909	0.709044	0.693597	0.802451	0.666239	0.47106	1.7561	1.7561
AT1G53620	TA19396_4097	-0.643347	1.08836	1.12702	1.05054	0.992254	0.982433	0.903086	0.785764	1.73171	1.73171
Sin ortologo	EB683004	-0.57941	1.12642	1.17895	1.21763	1.41473	1.33056	1.17662	0.980786	1.70583	1.70583
AT3G12500	CV020971	0.295041	1.98348	2.02499	2.00827	1.70135	1.74108	1.67079	1.63214	1.68844	1.68844
AT2G14580	TA15468_4097	0.40409	2.08652	2.22308	1.96635	2.07896	1.78512	1.82908	1.7676	1.68243	1.68243
AT1G17860	TA15591_4097	0.426447	2.05698	2.08581	1.88726	1.66198	1.64731	1.69008	1.63655	1.63053	1.63053
AT2G38870	EH618633	0.0774981	1.70421	1.87445	1.68051	1.42773	1.37881	1.3592	1.35749	1.62671	1.62671
Sin ortologo	CV021761	0.323922	1.91984	2.09419	2.00048	1.71487	1.75259	1.7016	1.64393	1.59592	1.59592
AT5G08720	AB006040	1.50509	-0.0828401	0.00688034	-0.019168	-0.131931	0.0665637	0.0191837	0.194825	-1.58793	1.58793
Sin ortologo	BP527386	1.67629	0.102044	0.214649	0.0912503	0.0507571	-0.0316809	-0.0363487	0.295281	-1.57425	1.57425
AT1G75160	TA21167_4097	-0.750491	0.790604	0.855031	0.780142	0.869368	0.978512	0.834483	0.622521	1.54109	1.54109
AT4G38020	TA20100_4097	-0.368775	1.14793	1.20723	0.933968	0.978924	1.01098	0.823626	0.819127	1.5167	1.5167
AT4G11430	EB446003	-0.503091	0.994063	1.22337	1.1017	1.29169	1.1466	1.2049	0.922748	1.49715	1.49715
AT1G34210	EF535611	0.00653744	1.45922	1.56306	1.31233	1.39603	1.28592	1.20155	1.17495	1.45268	1.45268
Sin ortologo	BP527169	1.10709	-0.327869	-0.0935621	-0.356091	-0.26292	-0.244104	-0.081367	-0.0369753	-1.43496	1.43496
AT4G11650	TA12781_4097	-0.463752	0.949315	1.05138	0.970494	1.03831	0.955843	0.992027	0.784803	1.41307	1.41307
Sin ortologo	TA19704_4097	-0.395907	1.01359	1.24022	1.11	1.25023	1.08563	1.02582	0.904226	1.4095	1.4095
AT4G18170	BP527742	0.747789	2.14947	2.16107	2.00294	1.92237	2.02836	1.90035	1.84462	1.40168	1.40168
AT4G11650	BQ842848	-0.335098	1.03519	0.932715	0.942382	1.16689	1.01837	0.91615	0.810943	1.37029	1.37029
Sin ortologo	TA20577_4097	-0.799861	0.567382	0.53926	0.623696	0.600581	0.609925	0.389666	0.361521	1.36724	1.36724
AT5G64410	BP532791	-0.105394	1.23469	1.269	1.23026	1.46128	1.306	1.27832	1.09631	1.34009	1.34009
AT1G11330	BP131516	-0.0628551	1.26674	1.54907	1.29849	1.29171	1.26946	1.34245	1.13644	1.3296	1.3296
AT4G22430	DW001950	-0.558796	0.766337	0.903602	0.765039	1.03715	0.797964	0.758875	0.638596	1.32513	1.32513
Sin ortologo	EH619224	-0.466942	0.85669	0.810047	0.745302	0.727802	0.750506	0.636684	0.580013	1.32363	1.32363
AT3G09270	BP128958	0.217023	1.52172	1.43046	1.52327	1.59701	1.49258	1.40056	1.3118	1.3047	1.3047
AT5G23960	EB683065	-0.269435	1.03062	1.00672	1.04363	1.04074	0.95675	0.895471	0.814928	1.30005	1.30005
Sin ortologo	EB438563	0.312085	-0.934463	-1.16926	-1.30073	-1.05577	-0.911271	-0.910362	-0.852824	-1.24655	1.24655
AT2G19130	EB682112	-0.536524	0.685431	0.613633	0.554089	0.774412	0.615666	0.813678	0.502912	1.22196	1.22196
AT5G44440	EH621304	1.27135	2.4846	2.45657	2.36338	2.21139	2.35923	2.20003	2.19236	1.21325	1.21325
AT2G38870	FS417165	0.282395	1.47849	1.57498	1.44916	1.73826	1.84544	1.58664	1.42219	1.1961	1.1961
AT5G03700	EB445580	-0.700548	0.488419	0.653965	0.583352	0.532685	0.640238	0.495278	0.38477	1.18897	1.18897
Sin ortologo	BP525888	0.881514	-0.302588	-0.149018	-0.0750424	-0.104429	-0.23841	-0.187404	-0.0250539	-1.1841	1.1841
AT1G23820	CV021556	0.989136	-0.154393	-0.252488	-0.0663886	0.0279135	-0.022041	-0.192711	0.0470038	-1.14353	1.14353
AT3G28770	BP131734	-1.16075	-0.0274805	-0.139162	-0.066144	-0.119019	-0.11778	-0.00461092	-0.233564	1.13327	1.13327
AT2G38870	FG125298	0.125149	1.25532	1.26726	1.174	1.13433	1.10888	1.01257	1.01107	1.13017	1.13017
AT5G22900	TA11678_4097	-0.27326	0.856531	0.972972	0.918313	0.988142	0.881988	0.794266	0.734136	1.12979	1.12979
AT3G26300	AF368377	0.135895	1.26408	1.24122	1.30441	1.26883	1.11448	1.1738	1.07182	1.12818	1.12818
Sin ortologo	EH622550	1.02692	2.12823	2.17115	2.1126	2.18267	2.09739	2.07457	1.9705	1.10131	1.10131
AT3G55560	DV161223	-0.658431	0.432951	0.379884	0.324937	0.421354	0.327129	0.372769	0.228656	1.09138	1.09138
AT3G12500	FG162879	0.541613	1.62936	1.77019	1.51147	1.52884	1.43481	1.52494	1.42018	1.08775	1.08775
AT1G55760	TC156969	1.10808	0.0213176	0.238183	0.259642	-0.0673568	0.121739	0.141083	0.260384	-1.08676	1.08676
AT4G38870	BP534487	0.543394	-0.54211	-0.301274	-0.380109	-0.464623	-0.317346	-0.296196	-0.251181	-1.0855	1.0855
AT5G10940	FG164733	0.76267	-0.304595	-0.389943	-0.373004	-0.41723	-0.401967	-0.379315	-0.214769	-1.06726	1.06726
AT4G18170	EH622533	0.768281	1.81651	1.84281	1.69823	1.6082	1.66294	1.58989	1.56955	1.04823	1.04823
Sin ortologo	TA20520_4097	-0.547836	0.494816	0.619511	0.557137	0.691165	0.687886	0.672636	0.453617	1.04265	1.04265
AT1G62510	D86629	1.18627	2.22498	2.16722	2.10504	2.18831	2.11169	2.05163	2.00502	1.03871	1.03871
AT4G13640	BP532639	0.80929	1.83975	1.93685	1.96116	1.83341	1.72424	1.74175	1.69235	1.03046	1.03046
AT5G56760	CN824916	1.00879	-0.0113717	0.000850901	-0.0207895	-0.0133875	-6.25025e-05	0.00205277	0.138012	-1.02017	1.02017
AT4G17370	DW004644	-0.347512	0.671801	0.702245	0.60084	0.603959	0.568343	0.52943	0.475587	1.01931	1.01931
AT5G14520	BP129947	0.985014	-0.0300044	-0.0299221	-0.052957	-0.074011	-0.0336591	0.0126287	0.111013	-1.01502	1.01502
AT3G22200	BP128780	-0.234026	0.764134	0.587609	0.645677	0.782828	0.686043	0.566764	0.542718	0.99816	0.99816
AT4G01710	EB681927	1.02908	0.0487607	-0.0875239	0.0797157	0.00473836	-0.0376243	0.0158923	0.150433	-0.980314	0.980314
AT3G46620	BP131379	0.0252129	-0.949767	-0.917496	-0.941102	-0.933279	-0.944563	-0.932129	-0.799018	-0.97498	0.97498
AT1G19260	EB449780	-0.930814	0.0385419	-0.109435	0.102302	-0.0145816	0.0199275	0.125302	-0.109822	0.969355	0.969355
Sin ortologo	BP131384	0.940208	-0.0282634	-0.0161862	-0.0421365	0.0710696	-0.0244805	0.00755829	0.129681	-0.968472	0.968472
AT1G62300	EH620388	-0.227113	0.736189	0.613646	0.710066	0.787542	0.69009	0.700982	0.573057	0.963301	0.963301
AT2G13600	BP133799	0.303399	1.26353	1.53085	1.36538	1.31521	1.2421	1.62496	1.23506	0.960129	0.960129
AT2G39030	EH617721	0.101231	1.04733	0.97197	0.958829	0.927019	0.875621	0.844156	0.818022	0.946096	0.946096
AT4G11650	M64081	0.0325024	0.975454	1.07801	1.00001	1.09135	1.03358	1.03275	0.891951	0.942952	0.942952
Sin ortologo	TA15981_4097	0.930083	-0.0119258	-0.00215751	-0.0232519	-0.0174443	-0.0130883	0.00313604	0.123622	-0.942009	0.942009
Sin ortologo	EB678825	0.898749	-0.0220903	0.0167888	-0.00642027	0.00385955	-0.0173936	-0.00689298	0.1238	-0.920839	0.920839
AT3G53360	BP133409	0.888099	-0.0181779	0.0182116	-0.00230109	0.0085482	-0.0166326	-0.00851986	0.124175	-0.906276	0.906276
AT4G39730	DW003897	-0.270708	0.625604	0.669716	0.606052	0.729408	0.617758	0.639676	0.516787	0.896312	0.896312
AT3G12500	EB445686	-0.0218483	0.865416	0.907735	0.844845	0.868323	0.83632	0.843725	0.734931	0.887264	0.887264
AT4G37710	EG650460	0.600999	1.48503	1.58037	1.61099	1.66474	1.58142	1.78759	1.47302	0.884027	0.884027
AT4G39730	TA15746_4097	-0.2679	0.615282	0.66493	0.592677	0.724687	0.609351	0.636855	0.510841	0.883182	0.883182
AT2G44010	EH619506	0.36657	1.24166	1.27664	1.14022	1.23429	1.22451	1.13837	1.08889	0.875085	0.875085
Sin ortologo	BP135726	0.34463	-0.524877	-0.554063	-0.585048	-0.57157	-0.527925	-0.5351	-0.421993	-0.869508	0.869508
AT1G78430	FG152847	0.885687	0.0169783	0.0268012	-0.0207168	0.00457847	0.0769037	0.00257479	0.14183	-0.868709	0.868709
Sin ortologo	BP526287	0.252317	-0.612469	-0.6196	-0.640258	-0.62754	-0.617893	-0.567232	-0.490382	-0.864786	0.864786
Sin ortologo	AM810100	0.973374	0.114129	-0.00848603	0.108943	0.127138	-0.0293324	0.00547372	0.184463	-0.859245	0.859245
Sin ortologo	BP137317	0.963941	0.107219	0.0203567	0.0973997	0.0124152	0.0474411	0.00158991	0.178623	-0.856722	0.856722
Sin ortologo	TA19945_4097	0.832866	-0.0230159	-0.0484873	-0.0460579	-0.0953429	0.0768549	0.0164544	0.101896	-0.855882	0.855882
AT2G39830	BP534962	0.853808	0.00184021	0.00283467	-0.0773268	-0.00934974	0.0823049	0.00164003	0.12225	-0.851967	0.851967
AT4G33565	TA17333_4097	0.403663	1.25363	1.29653	1.25561	1.22517	1.30096	1.22246	1.13686	0.849966	0.849966
AT1G47670	DR752049	-0.239166	0.603124	0.548425	0.528439	0.598026	0.505693	0.544323	0.441266	0.842291	0.842291
AT1G59590	EH620244	0.176889	1.01739	1.02866	0.921232	0.996806	0.967355	0.890901	0.857033	0.840498	0.840498
Sin ortologo	BP130050	0.677411	-0.158429	-0.168956	-0.205841	-0.18678	-0.150127	-0.172406	-0.0521611	-0.83584	0.83584
AT4G16260	EH666192	0.241635	1.05801	1.07468	0.96981	1.02738	0.979943	1.02202	0.910497	0.81637	0.81637
AT2G40390	EB445955	-0.371605	0.439774	0.496957	0.392862	0.482461	0.409749	0.376473	0.318096	0.81138	0.81138
AT4G23160	BP132298	0.794001	-0.0122598	0.030045	-0.0200938	0.0265977	0.0414203	0.00182224	0.123076	-0.806261	0.806261
AT4G12070	EH620792	1.29527	2.0916	2.09999	2.01757	2.0025	1.9541	1.92371	1.91211	0.796329	0.796329
AT5G23960	TA12338_4097	0.127753	0.920025	0.875148	0.918362	0.959702	0.855968	0.864156	0.788731	0.792272	0.792272
Sin ortologo	BP531359	0.805604	0.0183946	0.0278979	-0.0191516	0.00543753	0.0409882	0.00383039	0.126143	-0.787209	0.787209
AT2G22950	BP526028	0.856759	0.0708456	-0.0490169	0.107355	-0.00642555	0.0769614	0.0608246	0.159615	-0.785913	0.785913
AT3G28580	DW004161	0.599365	1.37579	1.37091	1.40766	1.31909	1.31382	1.30444	1.24158	0.776426	0.776426
AT2G02800	FG143283	-0.284848	0.491287	0.433777	0.49494	0.58267	0.532475	0.470562	0.388695	0.776135	0.776135
AT5G15700	FG171264	0.884527	0.11268	0.0181039	0.0312084	0.0744501	0.128209	-0.00413077	0.177864	-0.771847	0.771847
AT5G06060	EH620232	1.01969	1.78676	1.77719	1.73036	1.66235	1.63764	1.6586	1.61037	0.767064	0.767064
AT2G38440	BP528945	0.756451	-0.000447961	0.0397197	-0.00838785	0.0309831	0.03838	-0.000736736	0.12228	-0.756899	0.756899
AT4G17370	TA16588_4097	-0.185226	0.571575	0.627727	0.585814	0.64887	0.621417	0.567379	0.49108	0.756801	0.756801
AT5G23960	AF272244	-0.254943	0.500115	0.483673	0.531909	0.571613	0.478761	0.462636	0.396252	0.755058	0.755058
Sin ortologo	FG171298	0.740018	-0.00916261	-0.0280436	-0.0459516	-0.0577836	-0.0208656	0.0108755	0.0841553	-0.749181	0.749181
AT3G14067	BP532046	0.88284	0.144958	0.0487098	0.17828	0.0503849	0.143961	-0.0031995	0.206562	-0.737882	0.737882
AT1G79460	BP131552	0.747473	0.0100068	0.0296683	0.0052896	0.0223233	0.0156634	0.00264459	0.11901	-0.737466	0.737466
AT1G62510	AB035125	1.4774	2.2128	2.22568	2.13364	2.08672	2.1274	2.04772	2.04448	0.735408	0.735408
Sin ortologo	TA18197_4097	0.411473	1.14571	1.23651	1.02794	1.01857	1.02733	1.13384	1.0002	0.734239	0.734239
AT3G13970	EH620419	-0.181766	0.550048	0.635225	0.526046	0.636725	0.561269	0.47495	0.457499	0.731815	0.731815
AT2G03820	BP129365	-0.0411525	0.687417	0.869358	0.825965	0.78342	0.689916	0.795119	0.658578	0.72857	0.72857
AT5G23960	EH619367	0.048891	0.772154	0.77262	0.814345	0.83129	0.736819	0.711396	0.669645	0.723263	0.723263
AT5G23960	EH621975	-0.26669	0.446581	0.436745	0.482662	0.522912	0.428355	0.419707	0.352896	0.713272	0.713272
AT3G10760	FG156940	0.538314	-0.174757	-0.163082	-0.170922	-0.250887	-0.14494	-0.10167	-0.0668491	-0.713071	0.713071
Sin ortologo	TA20207_4097	-0.317213	0.388694	0.345535	0.333215	0.412125	0.302502	0.330111	0.256424	0.705907	0.705907
Sin ortologo	FG644169	-0.167008	0.537906	0.713694	0.579816	0.695897	0.668138	0.66007	0.52693	0.704914	0.704914
AT4G08920	BP132759	0.593282	-0.110236	0.0254687	-0.0620687	0.00369202	-0.0104073	-0.0160776	0.0605218	-0.703518	0.703518
AT1G71840	BP526509	0.709877	0.00684755	-0.0458114	0.0306374	-0.0730768	-0.0154386	0.0161513	0.0898838	-0.70303	0.70303
AT4G22070	EH621523	-0.193383	0.505987	0.458608	0.393582	0.493775	0.497996	0.447583	0.372021	0.69937	0.69937
AT4G16260	TA12664_4097	0.233214	0.930259	0.959436	0.860072	0.900363	0.845616	0.886647	0.802229	0.697045	0.697045
AT4G16260	EH624023	0.203832	0.897021	0.935422	0.830852	0.870037	0.823152	0.864987	0.775043	0.693189	0.693189
Sin ortologo	BP133563	0.682865	-0.00594093	-0.0289295	-0.0460172	-0.0563787	-0.0191803	0.0111241	0.0767918	-0.688806	0.688806
AT5G24470	EB425570	0.718247	0.0309482	-0.03898	-0.0771798	-0.0591769	0.00583314	0.0168244	0.0852166	-0.687299	0.687299
AT2G17570	EH622834	0.0054273	0.692142	0.646439	0.778022	0.754334	0.651345	0.662262	0.598567	0.686714	0.686714
AT4G27000	FG170161	0.539667	-0.146413	0.00719341	0.00202896	0.0515828	-0.0149057	-0.0116732	0.0610687	-0.68608	0.68608
AT1G15380	FG645246	-0.123661	0.560766	0.496588	0.5501	0.536522	0.53359	0.448218	0.428875	0.684427	0.684427
AT5G54610	FG150207	0.60398	-0.078321	0.0258202	-0.0436551	0.0179125	0.0237805	0.0409042	0.0843459	-0.682301	0.682301
AT4G00880	BP527878	0.054243	0.735082	0.822605	0.732031	0.744239	0.650221	0.6388	0.625317	0.680839	0.680839
AT4G39730	FG151495	-0.392413	0.287408	0.295506	0.246383	0.394031	0.331059	0.337424	0.2142	0.679821	0.679821
Sin ortologo	FG170479	0.699721	0.0208588	-0.0118623	-0.0434588	-0.0309796	0.0172953	0.0115946	0.0947384	-0.678862	0.678862
AT5G23960	EH618558	-0.259138	0.418012	0.426542	0.466608	0.521782	0.417367	0.417983	0.344165	0.67715	0.67715
Sin ortologo	EH621052	0.731666	1.4078	1.40758	1.37712	1.44023	1.37549	1.35939	1.2999	0.676133	0.676133
Sin ortologo	BP526197	-0.29016	0.385428	0.530433	0.290902	0.271348	0.286545	0.250142	0.246377	0.675589	0.675589
AT5G42710	BP528138	0.729414	0.0632507	-0.0369885	-0.0880142	-0.0521731	0.0214565	0.0187414	0.0936695	-0.666163	0.666163
AT3G59470	BP131518	0.431338	-0.233721	-0.261671	-0.285582	-0.275369	-0.296378	-0.28596	-0.172477	-0.665059	0.665059
AT1G68280	BP134546	0.602372	-0.0626548	0.00132762	-0.0513566	0.0130715	0.0796035	0.0122463	0.0849442	-0.665026	0.665026
Sin ortologo	BP534293	0.548122	-0.115776	-0.0214029	-0.0759788	-0.067924	-0.0206496	0.0344986	0.040127	-0.663898	0.663898
Sin ortologo	BP136429	0.504021	-0.155824	-0.0973938	-0.12348	-0.151099	-0.209617	-0.202358	-0.0622501	-0.659845	0.659845
AT4G11650	CV021386	0.372624	1.03093	1.05682	0.957593	0.959384	0.932477	0.983723	0.899079	0.658308	0.658308
AT4G37990	AM790312	0.67729	0.0199192	0.0179763	-0.0431535	0.019698	0.0607486	-0.00246279	0.107145	-0.657371	0.657371
AT2G14580	CV020096	0.669548	1.32264	1.33045	1.24881	1.25487	1.25306	1.24682	1.18946	0.65309	0.65309
AT4G33565	EB439810	0.923324	1.57574	1.61262	1.56786	1.64769	1.61782	1.56397	1.50129	0.652413	0.652413
AT3G62000	BP527949	0.624869	-0.0275054	-0.0465942	-0.0628251	-0.0971565	-0.0404884	0.0175216	0.0525458	-0.652374	0.652374
AT3G54085	BP131322	0.197107	-0.455076	-0.411307	-0.373908	-0.312673	-0.292157	-0.386542	-0.290651	-0.652184	0.652184
AT2G17570	BP136613	0.679333	1.32208	1.33871	1.37827	1.38734	1.30191	1.29855	1.24374	0.642745	0.642745
AT3G01410	BP529463	0.606799	-0.034501	0.0163413	-0.0695541	0.00931308	0.0875665	0.00746929	0.089062	-0.6413	0.6413
Sin ortologo	AM845619	0.658431	0.0191758	-0.00341001	-0.069568	-0.0188582	0.0512899	0.00683157	0.0919845	-0.639255	0.639255
Sin ortologo	CV021273	0.634913	-0.00395577	-0.0269778	-0.0443227	-0.0531748	-0.0172252	0.0116024	0.0715513	-0.638869	0.638869
AT4G02380	FG145830	0.657273	0.0189686	0.00292159	-0.0256527	-0.0109539	0.0167641	0.0101334	0.0956362	-0.638304	0.638304
Sin ortologo	BP133861	0.577491	-0.0587305	0.0140502	-0.0532887	0.0149881	0.0969664	0.0966482	0.0983036	-0.636222	0.636222
Sin ortologo	TA17788_4097	-0.16984	0.46475	0.497585	0.389511	0.471226	0.392027	0.365666	0.344418	0.63459	0.63459
AT5G06060	EB428282	0.724811	1.35822	1.35647	1.31153	1.2663	1.22885	1.23482	1.21157	0.633409	0.633409
Sin ortologo	FG169454	0.578233	-0.054212	0.022997	-0.0178072	0.0324053	0.0383756	-0.00167638	0.0854736	-0.632445	0.632445
AT1G11330	EH623235	-0.0372347	0.591067	0.590254	0.495072	0.531387	0.471056	0.453318	0.442131	0.628302	0.628302
AT1G35710	AB029327	0.501799	1.12999	1.16144	1.08281	1.02015	1.06649	1.05577	1.00263	0.628186	0.628186
Sin ortologo	BP533282	-0.00781518	0.617089	0.625021	0.613832	0.66029	0.590563	0.523872	0.51755	0.624905	0.624905
AT2G38480	EB426258	0.824751	1.44952	1.59337	1.49207	1.48727	1.52488	1.51172	1.41194	0.62477	0.62477
Sin ortologo	BP526108	0.672883	0.0482895	0.00811786	-0.0370132	-0.0155797	0.0344116	0.00678448	0.102556	-0.624594	0.624594
AT4G33720	CV019902	0.820233	1.44147	1.44833	1.40521	1.39972	1.39186	1.35362	1.32292	0.621233	0.621233
Sin ortologo	AJ718123	0.640108	0.0234009	-0.0119051	-0.0849987	-0.026632	0.0618544	0.00777274	0.0870857	-0.616707	0.616707
Sin ortologo	AM790928	0.639604	0.025888	-0.00775205	-0.0538099	-0.0309383	0.0273769	0.00844988	0.0869741	-0.613716	0.613716
Sin ortologo	BP131412	0.626859	0.0133286	-0.038737	0.0702973	-0.0628984	0.0512229	0.015318	0.0964844	-0.613531	0.613531
Sin ortologo	BP129963	0.322324	-0.290577	-0.246053	-0.251093	-0.266472	-0.267611	-0.259067	-0.179793	-0.612901	0.612901
AT2G15690	BP133491	0.62118	0.0101372	-0.00107006	-0.0714359	-0.0125719	0.0661385	0.00418391	0.0880803	-0.611043	0.611043
AT3G24255	FG143228	0.578297	-0.0317662	-0.0476451	-0.0637858	-0.0999545	-0.0424069	0.0204426	0.0447401	-0.610063	0.610063
Sin ortologo	BP532274	0.59253	-0.0171932	0.00668698	-0.0157445	-0.0076706	-0.0147759	-0.00138015	0.0774932	-0.609723	0.609723
Sin ortologo	EB683959	0.612501	0.00350521	-0.0295126	-0.0458521	-0.0516743	-0.0119387	0.0123455	0.0699106	-0.608996	0.608996
AT4G37480	BP525620	0.0668945	0.674539	0.584699	0.651581	0.612175	0.647196	0.599201	0.548041	0.607645	0.607645
AT1G79900	BP527925	0.596267	-0.0109862	-0.0369625	-0.0524746	-0.0720893	-0.0260755	0.014821	0.0589286	-0.607254	0.607254
AT1G62510	EH665607	0.125305	0.72329	0.71336	0.634322	0.630308	0.643671	0.581903	0.57888	0.597984	0.597984
Sin ortologo	AM822376	0.461395	-0.13532	0.0205326	-0.0647479	0.0209971	0.00399232	-0.00873895	0.0425872	-0.596715	0.596715
AT5G38640	BP135900	0.613744	0.017643	0.023371	-0.0251543	0.000958821	0.0404754	0.00303052	0.0962954	-0.596101	0.596101
AT1G42440	AM831662	0.41736	-0.178162	-0.131607	-0.0136809	-0.0547407	-0.0368654	-0.0785856	-0.0108974	-0.595522	0.595522
Sin ortologo	EB682586	-0.334087	0.260129	0.261578	0.202782	0.286178	0.313351	0.267553	0.179641	0.594216	0.594216
AT4G18070	BP529030	0.48507	-0.108896	0.0262392	-0.00528859	0.00587253	-0.0119406	-0.0191471	0.0531298	-0.593966	0.593966
Sin ortologo	TA19245_4097	0.721487	1.31379	1.26002	1.40275	1.23302	1.29394	1.25977	1.21211	0.592305	0.592305
AT5G66520	EB433344	-0.177374	-0.766556	-0.745062	-0.853549	-0.84156	-0.773221	-0.725667	-0.69757	-0.589183	0.589183
AT2G38870	X67075	0.358698	0.943618	0.993728	0.919647	0.903337	0.88046	0.876728	0.839459	0.584919	0.584919
AT2G41970	DW002318	-0.135159	0.448965	0.410195	0.444375	0.577067	0.403147	0.4347	0.369042	0.584124	0.584124
AT1G09270	FG174121	0.582298	-0.000265141	0.0036309	-0.0726766	-0.00606091	0.0821232	0.00138609	0.0843479	-0.582563	0.582563
AT1G74190	AJ719084	0.384202	0.963257	0.967659	0.899827	0.909772	0.937478	0.99832	0.865788	0.579055	0.579055
Sin ortologo	FG141243	0.587589	0.00903294	-0.00332598	-0.078018	-0.0157658	0.0748612	0.00314216	0.0825022	-0.578556	0.578556
AT5G24860	DW003948	-0.362441	0.214961	0.214996	0.135878	0.231058	0.216071	0.142368	0.11327	0.577401	0.577401
AT2G01670	FG155801	0.558835	-0.0149996	0.0144848	-0.00575769	0.00512839	-0.0143947	0.0514155	0.0849588	-0.573834	0.573834
AT4G12070	TA20548_4097	1.06243	1.63558	1.62618	1.62924	1.59259	1.51971	1.514	1.51139	0.573147	0.573147
AT5G03530	TA17900_4097	0.436725	-0.135966	0.000634746	-0.0796404	-0.0379581	-0.00577653	0.0136909	0.0273872	-0.572691	0.572691
Sin ortologo	EH623207	0.683169	1.25552	1.24838	1.16934	1.17351	1.16178	1.1536	1.12076	0.572348	0.572348
AT2G38870	X67076	0.571113	1.14271	1.17197	1.12679	1.1092	1.0975	1.07828	1.04251	0.5716	0.5716
AT3G06480	FG146735	0.63823	0.0684669	-0.0350801	-0.0511141	-0.0670419	-0.0233954	0.0129571	0.0775746	-0.569763	0.569763
Sin ortologo	FG135591	0.55516	-0.0140653	0.0553149	-0.0450244	0.0507583	0.0955854	0.0547042	0.10749	-0.569225	0.569225
AT1G21280	FG143202	0.593753	0.0254259	-0.00405606	-0.0514925	-0.0277946	0.0298461	0.00770005	0.0819117	-0.568327	0.568327
AT5G38110	EB447388	-0.485177	0.0828687	0.109131	-0.0141718	-0.0153237	0.1054	0.0917514	-0.0179317	0.568046	0.568046
Sin ortologo	EH621322	1.22892	1.79415	1.81232	1.71715	1.72042	1.70647	1.70335	1.66897	0.565232	0.565232
Sin ortologo	BP529141	0.571385	0.00834829	-0.000510198	0.0498771	-0.0114307	0.067285	0.00340434	0.098337	-0.563037	0.563037
AT3G56710	FG644900	0.364681	0.926284	0.924008	0.867542	0.787509	0.806163	0.791905	0.781156	0.561603	0.561603
AT3G23280	DW000797	0.245425	-0.315161	-0.318044	-0.365154	-0.341519	-0.297137	-0.330199	-0.24597	-0.560587	0.560587
Sin ortologo	FG153485	0.461067	-0.0983848	0.0154989	-0.0568291	-0.00329823	-0.00665939	-0.0083927	0.0432859	-0.559452	0.559452
AT5G57560	EB450152	-0.0243484	0.533919	0.56296	0.474153	0.574738	0.569344	0.512844	0.457659	0.558268	0.558268
AT1G20925	TA16983_4097	0.168387	-0.388267	-0.315773	-0.247781	-0.31478	-0.278478	-0.253176	-0.232838	-0.556654	0.556654
AT1G10200	BP135965	0.574833	0.020655	0.0162987	-0.0347786	-0.00635951	0.0402398	0.00385959	0.0878212	-0.554178	0.554178
Sin ortologo	BP134450	0.578262	0.026067	-0.00924122	-0.0530861	-0.0321887	0.0257848	0.00919129	0.077827	-0.552195	0.552195
AT1G04380	EH622228	-0.146421	0.401956	0.419888	0.377442	0.385212	0.468519	0.401044	0.329663	0.548376	0.548376
AT1G08070	DV999586	0.213586	0.761546	0.7907	0.833696	0.701481	0.725492	0.72696	0.679066	0.54796	0.54796
AT3G50900	TA21363_4097	0.135175	0.682897	0.682952	0.636504	0.615163	0.678813	0.612151	0.577665	0.547723	0.547723
AT3G23250	AB028652	-0.0330368	0.514542	0.534956	0.543846	0.595077	0.574729	0.47859	0.458386	0.547579	0.547579
AT1G60220	FG147990	-0.0637486	-0.607258	-0.592949	-0.66213	-0.598462	-0.52731	-0.601232	-0.52187	-0.54351	0.54351
Sin ortologo	BP134761	0.340043	-0.200207	-0.292173	-0.3107	-0.312614	-0.265496	-0.246984	-0.184019	-0.54025	0.54025
Sin ortologo	BP131809	0.547945	0.00891161	-0.00194936	-0.0738521	-0.0133798	0.0681145	0.00313887	0.0769898	-0.539033	0.539033
AT2G46150	EH622671	0.502631	1.03435	1.09188	0.933006	1.01843	0.961187	0.939565	0.925865	0.531723	0.531723
AT2G02990	AB034638	0.853206	1.38348	1.37729	1.37589	1.41377	1.3555	1.35703	1.30231	0.530269	0.530269
Sin ortologo	AM837432	-0.421936	0.10548	0.142093	0.202182	0.228134	0.0772663	0.161711	0.0707041	0.527416	0.527416
AT1G24190	BP128897	0.504011	-0.0150701	0.0131155	-0.00755202	0.00302348	-0.0142276	-0.00579567	0.0682149	-0.519081	0.519081
AT2G41970	BP530011	-0.123319	0.394988	0.386793	0.382426	0.510261	0.390353	0.387601	0.332729	0.518307	0.518307
AT1G06620	BP192641	0.21141	0.72963	0.781413	0.714113	0.793784	0.766776	0.735499	0.676089	0.51822	0.51822
AT4G15470	FG151652	0.186107	0.703435	0.674585	0.649029	0.641702	0.579499	0.585859	0.574317	0.517328	0.517328
AT2G28890	FG181779	0.504793	-0.00576921	-0.0357553	-0.0512926	-0.0652132	-0.0211015	0.0132087	0.04841	-0.510562	0.510562
AT3G05030	EB683592	0.0392355	0.548407	0.510023	0.549194	0.444833	0.457713	0.524144	0.439079	0.509172	0.509172
Sin ortologo	BP526754	0.521725	0.0127834	-0.0324081	0.00534397	-0.0497488	-0.00251707	0.0147229	0.0671287	-0.508942	0.508942
AT1G53860	TA22060_4097	0.417158	-0.0886927	0.0135192	-0.0518323	-0.00615342	-0.00618069	-0.00263239	0.0393123	-0.505851	0.505851
AT1G06620	FG633555	-0.0094332	0.496233	0.526012	0.451316	0.528792	0.475646	0.493329	0.423128	0.505667	0.505667
AT1G75140	FG173940	0.526097	0.0209999	0.000511326	-0.0566589	-0.0220656	0.0760197	0.00366857	0.0783674	-0.505097	0.505097
AT4G16260	M20618	0.236083	0.738541	0.736482	0.711044	0.721496	0.695839	0.691124	0.64723	0.502458	0.502458
Sin ortologo	AM834829	0.443681	-0.0574085	-0.119582	-0.0351107	-0.142969	-0.086266	-0.108021	-0.0150966	-0.501089	0.501089
AT5G06770	BP133438	0.505655	0.00675811	-0.00172732	0.0155933	-0.0122546	0.0702811	0.0020217	0.083761	-0.498897	0.498897
AT2G22660	BP129401	0.0728507	-0.42603	-0.481318	-0.441186	-0.462584	-0.485392	-0.417207	-0.377266	-0.49888	0.49888
Sin ortologo	BP527700	0.511431	0.0130614	-0.0217899	-0.0421999	-0.0401872	-0.00094385	0.0133105	0.0618118	-0.49837	0.49837
Sin ortologo	EH622851	-0.189832	0.30821	0.32402	0.335329	0.408982	0.349493	0.297094	0.261899	0.498043	0.498043
AT1G13340	FG162828	0.150124	0.647842	0.617922	0.578882	0.579207	0.568198	0.601397	0.534796	0.497718	0.497718
Sin ortologo	BP134977	0.514612	0.017267	0.00494182	-0.0551729	-0.0145448	0.0438877	0.00306229	0.0734361	-0.497345	0.497345
AT5G64120	AB044154	-0.0168071	0.478292	0.518716	0.46797	0.513011	0.494414	0.429454	0.41215	0.495099	0.495099
AT1G35710	EH617861	1.10179	1.59478	1.71894	1.64682	1.55049	1.62551	1.57729	1.54509	0.492991	0.492991
Sin ortologo	FG164166	-0.632951	-0.14535	0.0630831	-0.171322	-0.180957	-0.061587	-0.178823	-0.186844	0.487601	0.487601
AT5G64120	AB044153	-0.0324472	0.442232	0.474841	0.428234	0.554245	0.503551	0.455371	0.403718	0.474679	0.474679
AT4G33720	CV018995	0.521391	0.991549	0.996584	0.968464	0.959948	0.948922	0.933711	0.902938	0.470158	0.470158
AT4G14090	DW001152	0.0172541	0.484304	0.489779	0.493623	0.670959	0.598763	0.605685	0.480052	0.46705	0.46705
AT4G02400	BP130643	0.496694	0.0300544	-0.0314296	-0.0748724	-0.0517514	0.0140336	0.0121529	0.0564117	-0.46664	0.46664
AT1G29510	FG145735	0.474189	0.00871911	0.00310699	0.0339591	-0.00824813	0.0621977	0.00339205	0.0824736	-0.46547	0.46547
AT5G46050	FG636422	-0.14935	0.315213	0.311847	0.282401	0.384673	0.3849	0.317847	0.263933	0.464563	0.464563
AT1G20925	EB441736	0.146852	-0.314562	-0.276171	-0.336512	-0.341652	-0.315489	-0.318999	-0.250933	-0.461414	0.461414
AT4G37480	CV016792	-0.157827	0.301977	0.311776	0.389209	0.486511	0.341531	0.349359	0.288934	0.459804	0.459804
Sin ortologo	FG638848	0.597458	1.05366	1.06793	1.03201	1.06036	1.12876	1.05952	0.999958	0.456207	0.456207
AT4G33720	EB443687	0.472464	0.927194	0.968588	0.919169	0.927394	0.902347	0.873857	0.855859	0.45473	0.45473
AT2G01340	TA15545_4097	0.0583211	0.512542	0.520951	0.482893	0.516776	0.507725	0.50767	0.44384	0.454221	0.454221
Sin ortologo	FG643892	0.108479	0.560771	0.526608	0.505204	0.537067	0.524194	0.512706	0.467861	0.452292	0.452292
Sin ortologo	FG634034	-0.113321	0.337233	0.349149	0.347841	0.48637	0.433583	0.319379	0.308605	0.450554	0.450554
AT4G17090	DV162243	-0.0851396	0.36296	0.35985	0.364576	0.44092	0.476677	0.443823	0.337666	0.448099	0.448099
AT5G05390	EB425888	0.468295	0.0247928	-0.00457588	-0.0560383	-0.0280681	0.0310483	0.066799	0.0717504	-0.443502	0.443502
AT3G04720	S72452	0.191946	0.634615	0.643437	0.597283	0.593897	0.569612	0.550666	0.540208	0.442668	0.442668
AT2G37650	EB446349	0.448878	0.00656801	-0.0422183	-0.056886	-0.0667697	-0.0137896	0.0160094	0.0416845	-0.44231	0.44231
AT2G01340	EB449308	0.0426062	0.484812	0.479858	0.438049	0.48494	0.483537	0.467305	0.411587	0.442206	0.442206
AT3G46730	DW005035	0.178392	0.618691	0.704252	0.635643	0.589847	0.589062	0.577775	0.556237	0.440299	0.440299
AT4G15630	EB677558	0.0731957	0.512591	0.462269	0.461993	0.558199	0.506265	0.509877	0.440627	0.439395	0.439395
AT5G23370	EB425870	-0.372674	0.0663687	0.052544	0.0790262	0.0982063	0.105744	0.134198	0.0233447	0.439042	0.439042
AT5G62740	EB683603	-0.0769329	0.361978	0.37703	0.353901	0.347031	0.310284	0.294202	0.28107	0.43891	0.43891
AT5G20220	EB427619	0.437655	-0.00123833	-0.0377647	-0.0297683	-0.0636238	-0.0175455	0.0142642	0.0431398	-0.438893	0.438893
Sin ortologo	EB439013	0.458751	0.0199532	0.0416206	0.0152156	0.0564572	0.00266914	0.0034372	0.0854434	-0.438798	0.438798
AT4G23160	BP137138	-0.38561	0.0516172	0.167696	0.0599953	0.190113	0.0654661	0.0756352	0.0321305	0.437227	0.437227
AT3G07090	EB447455	0.365632	-0.070859	-0.0538875	-0.0567034	-0.144591	-0.0865827	-0.0239792	-0.0101387	-0.436491	0.436491
AT1G11350	DR109311	0.1445	0.579258	0.540625	0.518825	0.556177	0.563308	0.54735	0.492863	0.434758	0.434758
AT2G37870	CV020464	0.116792	-0.317484	-0.391611	-0.267319	-0.300496	-0.333414	-0.327673	-0.260172	-0.434276	0.434276
AT1G59870	TA20261_4097	-0.0399764	0.392952	0.352888	0.400909	0.421709	0.328329	0.346634	0.314778	0.432929	0.432929
AT4G33720	EH622610	0.441148	0.874007	0.873824	0.859043	0.860089	0.844087	0.817432	0.795661	0.432859	0.432859
AT1G80660	EB427027	0.279331	-0.153521	-0.200533	-0.215451	-0.224845	-0.172778	-0.144146	-0.118849	-0.432852	0.432852
Sin ortologo	EH616756	0.580968	1.01363	0.993644	1.11639	1.00147	1.10812	1.05832	0.981792	0.432658	0.432658
AT1G79750	EH623821	0.024485	0.454482	0.419985	0.410776	0.423574	0.407913	0.399485	0.362957	0.429997	0.429997
AT5G35450	BP525980	0.0819926	0.510636	0.470474	0.471382	0.421941	0.423363	0.452804	0.404656	0.428643	0.428643
AT5G25250	EB684182	0.623178	1.04847	1.02963	1.02331	1.08148	1.06302	1.03168	0.985825	0.425291	0.425291
AT3G13750	EG650024	-0.0603859	0.363321	0.47069	0.378089	0.427149	0.471621	0.371689	0.346025	0.423707	0.423707
AT5G49350	FG187967	0.433408	0.0104296	-0.0143378	-0.0368005	-0.030905	-0.000590461	0.0116001	0.0532577	-0.422979	0.422979
AT1G32170	EB450887	0.203025	0.621902	0.610527	0.57456	0.565136	0.55683	0.560726	0.527529	0.418876	0.418876
AT5G27460	BP129730	0.437259	0.0203156	0.00586104	-0.0236016	-0.00785622	0.0199991	0.0101701	0.066021	-0.416944	0.416944
AT3G24630	EB446512	-0.097219	0.316538	0.380303	0.357255	0.365865	0.354302	0.337163	0.287744	0.413757	0.413757
Sin ortologo	TA21652_4097	0.103392	-0.309719	-0.333981	-0.343743	-0.369317	-0.279814	-0.286069	-0.259893	-0.413111	0.413111
Sin ortologo	S72424	0.206981	0.615483	0.617364	0.582026	0.579851	0.525399	0.543659	0.524395	0.408502	0.408502
Sin ortologo	EH618609	-0.142581	0.26588	0.356548	0.332636	0.374966	0.341231	0.267899	0.256654	0.408461	0.408461
AT5G17530	TA21731_4097	0.421592	0.0132006	0.0328874	0.00281129	0.020641	0.0233438	0.00286354	0.0739057	-0.408391	0.408391
AT3G51300	CV019598	0.0988018	-0.308046	-0.363884	-0.381922	-0.42752	-0.340642	-0.364474	-0.298241	-0.406848	0.406848
AT4G27290	EH624155	0.00309833	0.408033	0.316011	0.357105	0.394307	0.333126	0.309722	0.303057	0.404935	0.404935
Sin ortologo	BP528485	-0.0858268	0.31702	0.276807	0.286385	0.320129	0.292119	0.269126	0.239394	0.402847	0.402847
AT5G55050	EH623869	-0.101578	0.299268	0.264641	0.186298	0.17792	0.187985	0.176629	0.170166	0.400847	0.400847
AT5G35930	FG178044	0.420552	0.0201681	-0.00742253	-0.0763371	-0.0218732	0.0559504	0.00778772	0.0569751	-0.400384	0.400384
Sin ortologo	BP533439	0.309906	-0.0902632	-0.000657285	-0.0589244	-0.0348258	-0.0113846	0.0176995	0.018793	-0.40017	0.40017
Sin ortologo	BP132358	0.422968	0.0246799	-0.00195019	-0.0480899	-0.0253761	0.0300892	0.00699455	0.0584736	-0.398288	0.398288
AT5G06570	EB451571	0.196332	-0.201342	-0.255636	-0.20978	-0.247119	-0.156957	-0.203257	-0.153965	-0.397674	0.397674
AT4G12010	EH624211	0.116596	0.511879	0.553526	0.558621	0.520531	0.519325	0.477531	0.46543	0.395283	0.395283
AT1G33540	BP530192	0.183409	0.575217	0.696862	0.600952	0.598352	0.687134	0.611011	0.564705	0.391807	0.391807
AT5G17860	EG649860	0.0820814	0.473006	0.480617	0.44703	0.386687	0.390474	0.382763	0.377523	0.390925	0.390925
Sin ortologo	BP137446	0.395039	0.00679442	-0.0195351	-0.0389706	-0.00481581	-0.00610781	0.0126503	0.0492935	-0.388245	0.388245
AT4G34131	TA13135_4097	-0.0761478	0.309516	0.285076	0.278548	0.225691	0.267282	0.22641	0.216625	0.385663	0.385663
AT4G03630	BP528434	0.386297	0.00212021	-0.0458938	-0.0524422	-0.0758101	-0.020573	0.0176628	0.0301944	-0.384176	0.384176
ATMG00860	FG158675	0.461702	0.0785199	-0.00492708	-0.0642852	-0.0267013	0.0757356	0.0545776	0.0820888	-0.383182	0.383182
AT4G04790	FG164950	0.444658	0.0631942	-0.000344112	-0.0216819	-0.0154279	-0.0134879	0.00240091	0.0656158	-0.381463	0.381463
AT2G21620	FG153402	0.0541268	0.4352	0.378909	0.384279	0.465638	0.424001	0.37808	0.360034	0.381073	0.381073
AT2G22125	FG141266	0.369486	-0.00854706	-0.0418142	-0.0557382	-0.0763193	-0.0263904	0.0165347	0.0253159	-0.378033	0.378033
Sin ortologo	FG125386	-0.0164023	0.360662	0.396544	0.392044	0.409708	0.375967	0.360198	0.325532	0.377065	0.377065
AT5G40370	FG183924	0.454756	0.0812451	0.0364814	0.0316036	0.054151	0.0565399	-0.00948807	0.100756	-0.373511	0.373511
AT1G64140	FG169843	0.343375	-0.0270871	-0.011217	-0.019286	0.00680818	-0.0718662	-0.0589144	0.023116	-0.370462	0.370462
AT2G44010	TA18496_4097	-0.0243276	0.3392	0.353375	0.343004	0.413894	0.362124	0.376414	0.309098	0.363528	0.363528
AT4G23160	BP129740	-0.110466	0.252267	0.31367	0.271705	0.364709	0.234128	0.222554	0.221224	0.362734	0.362734
AT4G21470	TA12994_4097	0.315021	-0.0428012	0.0229196	0.00652078	0.0400302	0.0328921	0.00693199	0.0545021	-0.357822	0.357822
AT2G26560	EB440313	-0.0597282	0.296735	0.248198	0.26661	0.296418	0.296491	0.243468	0.226885	0.356463	0.356463
Sin ortologo	TA11690_4097	-0.00813253	0.345462	0.367995	0.360424	0.378905	0.338782	0.315612	0.299864	0.353595	0.353595
AT5G60910	EB451806	0.0901371	-0.263113	-0.292205	-0.205468	-0.20437	-0.18191	-0.212973	-0.181415	-0.35325	0.35325
AT5G47740	EH622942	0.323037	0.676162	0.72773	0.749609	0.698227	0.651903	0.664999	0.641667	0.353126	0.353126
AT4G23180	TA19668_4097	0.289012	-0.0604657	0.0210743	0.0127274	0.0429183	0.00831864	0.032222	0.0494009	-0.349477	0.349477
AT4G18550	EH623825	0.112443	0.458902	0.429868	0.429008	0.407125	0.409395	0.38198	0.375532	0.34646	0.34646
Sin ortologo	BP526690	0.375486	0.0306221	-0.0353606	-0.0744094	-0.0562491	0.00833152	0.0136983	0.0374455	-0.344863	0.344863
Sin ortologo	BP534851	0.370574	0.0264199	-0.0137932	-0.0650345	-0.0362849	0.0272701	0.0383584	0.0496443	-0.344154	0.344154
AT2G47485	AF211597	0.384791	0.72871	0.744595	0.753086	0.808847	0.70327	0.735256	0.694079	0.343919	0.343919
AT3G22400	FG134356	0.207096	0.550444	0.565957	0.565352	0.730466	0.624568	0.589361	0.547607	0.343348	0.343348
Sin ortologo	EH622818	-0.0234975	0.318585	0.337837	0.337922	0.345982	0.322641	0.302342	0.277402	0.342082	0.342082
Sin ortologo	BP529833	0.180325	-0.161291	-0.233122	-0.227726	-0.260838	-0.148098	-0.172371	-0.14616	-0.341616	0.341616
Sin ortologo	FG644589	0.219476	0.558945	0.595976	0.573521	0.630152	0.631378	0.661739	0.553027	0.339469	0.339469
Sin ortologo	EH620108	0.325831	-0.0109128	-0.0236871	-0.0835624	-0.0424715	-0.0704389	-0.0800535	0.00210064	-0.336743	0.336743
Sin ortologo	EH622972	0.0381826	0.373879	0.395582	0.396819	0.413953	0.385231	0.366254	0.338557	0.335696	0.335696
Sin ortologo	EB443436	0.0797294	0.414771	0.410847	0.440973	0.444393	0.45991	0.45577	0.386628	0.335042	0.335042
AT5G26710	BP137227	0.413469	0.0793352	-0.0120904	0.0402148	-0.0378766	0.0647729	0.0441109	0.0845622	-0.334134	0.334134
AT3G25540	FS402522	0.149058	0.481789	0.452028	0.484324	0.540448	0.470811	0.51812	0.442368	0.332731	0.332731
AT3G47800	TA20257_4097	0.0389231	0.371381	0.380208	0.376986	0.412677	0.384196	0.352132	0.330929	0.332458	0.332458
AT4G32300	BP136693	0.322238	0.651828	0.715816	0.644167	0.707925	0.645836	0.741607	0.632774	0.32959	0.32959
AT3G18370	FG134789	0.295935	-0.0308502	-0.00649333	-0.0104787	0.0331738	0.0138394	-0.0136501	0.0402108	-0.326785	0.326785
AT5G15920	BP131054	0.365794	0.0390884	0.0147371	0.000633912	0.0360858	0.030082	0.000641337	0.0695804	-0.326706	0.326706
AT4G11650	TA13085_4097	0.247697	0.572986	0.589726	0.577422	0.562898	0.551562	0.543403	0.520814	0.325289	0.325289
Sin ortologo	BJ999158	0.0655509	0.387054	0.424408	0.375438	0.392236	0.340233	0.360706	0.335089	0.321503	0.321503
AT1G72310	EB440147	-0.076414	0.244732	0.28063	0.223275	0.24827	0.256676	0.28541	0.20894	0.321146	0.321146
AT1G32170	DW004083	0.251672	0.572726	0.562074	0.556357	0.55939	0.573465	0.542666	0.516907	0.321054	0.321054
AT5G54840	DV159840	-0.00907099	0.310383	0.324306	0.32648	0.331129	0.289548	0.266666	0.262777	0.319454	0.319454
AT1G11330	EH622108	0.23374	0.552861	0.598172	0.558537	0.549827	0.556822	0.560322	0.515754	0.319121	0.319121
AT3G05170	BP134487	-0.15137	0.167586	0.202793	0.200352	0.208699	0.166151	0.290518	0.154961	0.318956	0.318956
AT5G62430	BP132023	0.151844	0.46492	0.512714	0.495612	0.492339	0.495116	0.442761	0.436472	0.313076	0.313076
AT2G41640	EB444337	0.0277493	0.33978	0.421585	0.321182	0.329793	0.337327	0.346522	0.30342	0.312031	0.312031
AT2G21620	EG649763	0.0465622	0.35414	0.332706	0.333536	0.345951	0.325091	0.311153	0.292734	0.307578	0.307578
AT5G18170	AJ420266	0.224488	0.526829	0.574468	0.513021	0.602041	0.519672	0.495328	0.493692	0.302341	0.302341
AT4G27740	EH618917	0.240382	0.537004	0.583103	0.573605	0.536877	0.504812	0.504401	0.497169	0.296621	0.296621
AT3G12500	CV017311	0.182601	0.476738	0.502765	0.461893	0.470223	0.450761	0.444883	0.427123	0.294137	0.294137
Sin ortologo	EB680704	0.176722	-0.115915	-0.169418	-0.0897567	-0.182074	-0.0854247	-0.107985	-0.0819787	-0.292637	0.292637
AT2G28120	BP133233	-0.131222	0.158696	0.183269	0.127226	0.145419	0.164633	0.134216	0.111748	0.289919	0.289919
AT2G27430	EB444181	-0.108791	0.179271	0.204559	0.154337	0.129584	0.170341	0.152562	0.125981	0.288062	0.288062
AT1G75190	EB448713	-0.0791906	0.207217	0.215724	0.215656	0.230001	0.233183	0.2373	0.179984	0.286408	0.286408
AT1G75750	TA16741_4097	0.211718	0.493565	0.551121	0.498755	0.54571	0.490567	0.635914	0.489621	0.281847	0.281847
AT4G36810	TA18113_4097	0.01115	-0.269552	-0.281405	-0.246139	-0.305114	-0.26145	-0.243848	-0.228051	-0.280702	0.280702
Sin ortologo	EH613674	0.212483	-0.0622627	-0.00855867	-0.0216524	-0.00285529	-0.0557919	-0.0438959	0.0024951	-0.274745	0.274745
AT4G27280	EB443826	0.159767	-0.114742	-0.195435	-0.127307	-0.0993482	-0.137394	-0.149729	-0.094884	-0.274508	0.274508
AT4G11650	X65700	0.211041	0.484719	0.495095	0.497078	0.489512	0.48419	0.481939	0.449082	0.273678	0.273678
AT3G06350	AY578143	-0.106155	0.167354	0.138228	0.122187	0.17579	0.107248	0.104888	0.101363	0.273508	0.273508
AT3G43190	FG160919	0.250055	-0.016239	0.00498048	-0.0171266	-0.00949881	-0.0145396	-0.000261516	0.0281956	-0.266294	0.266294
AT3G25110	BP527710	-0.114774	-0.381049	-0.376347	-0.373196	-0.438784	-0.395223	-0.441927	-0.360186	-0.266276	0.266276
AT5G13180	EB450575	-0.0895759	0.174556	0.185938	0.218901	0.189551	0.237521	0.243461	0.165764	0.264132	0.264132
AT4G36630	DV157620	-0.132988	0.129647	0.148434	0.121626	0.116486	0.0810205	0.0875792	0.0788291	0.262635	0.262635
AT4G27745	CV021468	0.137838	0.399634	0.414096	0.445137	0.387091	0.383908	0.376966	0.363524	0.261796	0.261796
Sin ortologo	BP525905	-0.24798	-0.507558	-0.511791	-0.532968	-0.547454	-0.512917	-0.477602	-0.476896	-0.259577	0.259577
AT5G64550	EB683375	0.0538441	-0.205529	-0.17243	-0.207665	-0.185037	-0.149406	-0.15312	-0.14562	-0.259373	0.259373
AT4G27440	TA14106_4097	-0.0227122	-0.281209	-0.248151	-0.250166	-0.283609	-0.240857	-0.296499	-0.231886	-0.258497	0.258497
Sin ortologo	EH619593	0.0730236	0.329185	0.343013	0.329058	0.340739	0.330109	0.30119	0.292331	0.256161	0.256161
AT3G46730	EB445178	0.213369	0.466397	0.499884	0.494973	0.50159	0.524773	0.495075	0.45658	0.253028	0.253028
AT1G74790	DV160806	-0.211194	0.0382522	0.0292296	0.0288609	0.132829	0.098009	0.0649215	0.0258441	0.249446	0.249446
AT4G12110	DV999621	-0.065387	-0.312969	-0.296163	-0.302106	-0.324227	-0.281514	-0.319499	-0.271695	-0.247582	0.247582
AT4G32180	EB452002	-0.0320176	0.212876	0.152796	0.165355	0.153949	0.156358	0.170629	0.139992	0.244894	0.244894
AT1G75190	TC166613	-0.0776314	0.16722	0.218921	0.195781	0.197837	0.19451	0.226363	0.160429	0.244852	0.244852
AT3G44220	EB451004	-0.0635992	-0.304877	-0.27936	-0.258571	-0.248797	-0.241	-0.268731	-0.237848	-0.241277	0.241277
AT5G02390	BP528570	0.0984202	0.339056	0.365295	0.358961	0.430651	0.395886	0.363493	0.335966	0.240636	0.240636
AT5G40450	EB681609	-0.259039	-0.018889	-0.0341789	-0.0411324	-0.0454348	0.0037626	0.000444179	-0.0563524	0.24015	0.24015
Sin ortologo	EH613891	0.173674	-0.0646576	-0.0937236	-0.0969495	-0.0650605	-0.0858936	-0.0871521	-0.0456804	-0.238332	0.238332
AT5G40450	TA20370_4097	-0.301652	-0.0634905	-0.0490905	-0.0732004	-0.0530009	0.00737454	-0.00184495	-0.076415	0.238162	0.238162
AT1G21230	DQ460164	0.285925	0.524025	0.534389	0.528406	0.606832	0.529027	0.532416	0.50586	0.2381	0.2381
AT1G66920	BP131550	0.0274737	0.264955	0.295824	0.27451	0.361628	0.340071	0.267817	0.261754	0.237482	0.237482
AT5G62570	FG172648	0.528611	0.765703	0.730826	0.801439	0.742521	0.738525	0.756578	0.723458	0.237093	0.237093
AT5G57123	FG640101	0.188776	-0.0477354	-0.0358616	-0.0419171	-0.0708558	-0.0852844	-0.0615004	-0.0220541	-0.236511	0.236511
Sin ortologo	EB442808	0.00652864	-0.228884	-0.192828	-0.176356	-0.177548	-0.192169	-0.245861	-0.172445	-0.235412	0.235412
AT5G60680	CV015976	0.0875819	0.321747	0.347577	0.410467	0.340719	0.32568	0.405353	0.319875	0.234166	0.234166
AT2G22540	EB436448	0.0375564	-0.196447	-0.190208	-0.209271	-0.206723	-0.165107	-0.177276	-0.158211	-0.234003	0.234003
AT2G43150	EB444508	0.28434	0.515958	0.533953	0.507498	0.502661	0.471092	0.470841	0.469478	0.231618	0.231618
AT3G43540	FG639320	-0.0595484	-0.290221	-0.286931	-0.292107	-0.378915	-0.269403	-0.270536	-0.263952	-0.230673	0.230673
Sin ortologo	TA11922_4097	0.17769	-0.0494278	-0.0815837	-0.050354	-0.0926839	-0.0868865	-0.052424	-0.0336671	-0.227118	0.227118
AT5G58660	TA16801_4097	0.101334	-0.125365	-0.110744	-0.0955648	-0.0778994	-0.108155	-0.0869417	-0.0719051	-0.226699	0.226699
AT1G48550	BP136403	0.262465	0.0371238	-0.00915664	-0.0195843	0.0243371	0.0290258	-0.0130009	0.0444585	-0.225341	0.225341
AT4G36810	GQ911583	0.0099156	-0.214616	-0.237449	-0.250317	-0.251492	-0.221324	-0.301478	-0.209537	-0.224532	0.224532
AT1G43760	EB684050	-0.231697	-0.00740175	0.0321139	-0.0246396	-0.0321815	-0.0329599	0.0557526	-0.0344305	0.224295	0.224295
AT1G23710	BP135896	0.0181949	0.242161	0.223869	0.218008	0.247925	0.216212	0.233655	0.200004	0.223966	0.223966
AT1G66890	EB445531	0.154524	-0.0681138	-0.017551	-0.0230063	-0.047817	-0.0729419	-0.0215983	-0.0137864	-0.222637	0.222637
AT4G03420	CV021368	0.229526	0.451789	0.516234	0.446816	0.470947	0.443849	0.454114	0.430468	0.222263	0.222263
AT1G78780	EB446912	0.00864413	0.22881	0.238041	0.232492	0.376213	0.23011	0.275306	0.227088	0.220165	0.220165
Sin ortologo	EH618297	-0.07551	0.144114	0.135244	0.152762	0.129356	0.172105	0.181175	0.119892	0.219624	0.219624
AT3G26060	DV999884	-0.0268184	-0.245831	-0.260403	-0.228455	-0.216876	-0.216097	-0.227898	-0.203197	-0.219013	0.219013
AT5G57123	FG645222	0.176107	-0.0428123	-0.0450373	-0.0460229	-0.0735249	-0.0833348	-0.0654368	-0.0257231	-0.21892	0.21892
AT1G49670	CV016656	0.0641693	0.280078	0.292771	0.248664	0.225631	0.236097	0.226476	0.224841	0.215909	0.215909
AT4G10720	BP134521	0.285112	0.0694962	0.0397022	0.0196824	0.059663	-0.00585722	0.0356825	0.0719259	-0.215616	0.215616
AT5G54650	BP130755	-0.0367334	0.178606	0.189248	0.135021	0.168705	0.16255	0.139283	0.133811	0.215339	0.215339
AT5G64350	TA17928_4097	0.288629	0.0735735	0.0852054	0.0744573	0.0734636	0.00476707	0.0545298	0.093518	-0.215056	0.215056
Sin ortologo	EB444843	0.148286	0.362821	0.380205	0.400052	0.409509	0.421964	0.35754	0.35434	0.214535	0.214535
AT4G17080	BP532774	-0.0349903	0.179008	0.189675	0.180492	0.254718	0.23597	0.187185	0.170294	0.213999	0.213999
AT3G49220	FG132978	-0.0569695	0.155905	0.132689	0.114925	0.148963	0.147558	0.158835	0.114558	0.212875	0.212875
Sin ortologo	EB432437	0.00516734	-0.204596	-0.225068	-0.215133	-0.223772	-0.225393	-0.234391	-0.189026	-0.209763	0.209763
AT1G70810	CV019112	0.119618	-0.089876	-0.168914	-0.100299	-0.0885096	-0.0865682	-0.0757816	-0.0700471	-0.209494	0.209494
AT2G22540	FG642227	0.0135855	-0.194954	-0.169971	-0.190236	-0.193279	-0.149102	-0.151133	-0.14787	-0.208539	0.208539
AT3G22400	FG194048	0.072953	0.281429	0.298489	0.27525	0.379894	0.309695	0.299613	0.273903	0.208476	0.208476
AT1G67000	BP527543	0.0849745	0.293329	0.294851	0.264772	0.293179	0.29003	0.277345	0.256926	0.208355	0.208355
AT4G29810	EB684175	-0.186778	0.020676	0.0309415	0.00950799	0.0524095	0.0566199	0.0281832	0.00165145	0.207454	0.207454
Sin ortologo	TA18224_4097	-0.0370483	-0.244393	-0.230958	-0.222528	-0.213863	-0.192945	-0.191969	-0.190529	-0.207345	0.207345
Sin ortologo	TA15111_4097	-0.0505039	-0.253376	-0.274083	-0.292658	-0.293965	-0.265717	-0.253618	-0.24056	-0.202872	0.202872
AT1G17650	EB444646	-0.0634782	-0.264816	-0.271259	-0.255085	-0.247948	-0.271125	-0.290336	-0.237721	-0.201338	0.201338
AT2G33570	EB450857	-0.0120284	-0.211566	-0.196669	-0.213119	-0.238096	-0.210585	-0.198981	-0.183006	-0.199538	0.199538
AT5G58660	DV159288	0.0771405	-0.120591	-0.150201	-0.112957	-0.114766	-0.100933	-0.123763	-0.0922956	-0.197731	0.197731
AT5G40450	EB684063	-0.214013	-0.0203177	-0.00568001	-0.0346423	-0.0354757	0.0263508	0.0254116	-0.0369095	0.193695	0.193695
Sin ortologo	BP529572	0.159382	0.351687	0.352691	0.332066	0.338879	0.315962	0.3447	0.313624	0.192305	0.192305
AT4G32180	FG175896	0.0200527	0.211174	0.187172	0.181726	0.19531	0.181259	0.183846	0.165791	0.191121	0.191121
AT5G06950	U90214	0.072889	0.263118	0.283982	0.280101	0.280462	0.294624	0.270899	0.249439	0.190229	0.190229
AT2G06040	BP526174	-0.0356262	0.154244	0.202363	0.153184	0.175938	0.153573	0.14686	0.135791	0.18987	0.18987
Sin ortologo	CV020062	0.168911	-0.0207779	-0.0529885	-0.0438726	-0.0710653	-0.0628896	-0.0432974	-0.0179971	-0.189689	0.189689
AT5G66460	DW000538	-0.0619197	-0.250441	-0.252129	-0.282944	-0.308842	-0.28386	-0.256495	-0.242376	-0.188521	0.188521
AT4G12110	EB437373	0.0116162	-0.176545	-0.139032	-0.148651	-0.177518	-0.156926	-0.16067	-0.135389	-0.188161	0.188161
AT3G12500	CV017494	0.153576	0.338326	0.332661	0.334703	0.338898	0.325422	0.319687	0.306182	0.184749	0.184749
AT1G70810	EB429498	0.101933	-0.0811502	-0.134006	-0.057746	-0.0527502	-0.0529811	-0.0548287	-0.0473613	-0.183083	0.183083
AT1G80380	TC123540	-0.100723	-0.283683	-0.325308	-0.295346	-0.291631	-0.266185	-0.2796	-0.263211	-0.182959	0.182959
AT5G38720	DW004157	-0.120571	0.0623192	0.0679063	0.0717911	0.0412635	0.0491525	0.0535744	0.0322052	0.18289	0.18289
AT4G36920	BP528635	-0.101969	0.0796586	0.127464	0.107248	0.0985017	0.140977	0.0864214	0.0769002	0.181628	0.181628
AT3G54890	TA13043_4097	-0.0178815	-0.199131	-0.198757	-0.226221	-0.298231	-0.196522	-0.236365	-0.196158	-0.181249	0.181249
AT5G57035	DW003014	0.148572	0.327346	0.386281	0.348651	0.332995	0.371856	0.345077	0.322968	0.178775	0.178775
AT2G28315	EB681259	0.134703	-0.0420871	-0.0607446	-0.0277978	-0.0295838	-0.108052	-0.0412508	-0.0249733	-0.17679	0.17679
AT4G32180	CV020080	0.00978519	0.186007	0.171597	0.169412	0.184147	0.178471	0.1589	0.151189	0.176222	0.176222
AT3G22400	AJ344609	0.0525488	0.227767	0.230311	0.244676	0.324963	0.251072	0.228516	0.222836	0.175218	0.175218
AT5G49610	AM824642	0.302078	0.475681	0.488707	0.517323	0.471158	0.477167	0.484009	0.459446	0.173603	0.173603
AT1G15530	DV160158	0.0922108	0.26457	0.280547	0.263396	0.255212	0.24324	0.239463	0.234091	0.172359	0.172359
AT3G14450	AJ966359	0.110758	-0.0611812	-0.0763723	-0.0670582	-0.0947331	-0.0995047	-0.0722461	-0.0514769	-0.171939	0.171939
AT2G43560	EB679813	-0.0844791	-0.255858	-0.248799	-0.214264	-0.215424	-0.213158	-0.238854	-0.21012	-0.171379	0.171379
AT5G54630	EB434434	-0.162787	0.00580713	-0.00600147	-0.014723	0.00532308	-0.0286665	-0.00923591	-0.0300405	0.168594	0.168594
Sin ortologo	A16119	0.151323	0.317101	0.317862	0.317064	0.297489	0.307229	0.294009	0.286011	0.165778	0.165778
AT4G34050	U38612	-0.0267272	0.137846	0.133192	0.153035	0.197219	0.139912	0.129195	0.123382	0.164574	0.164574
AT3G15030	DW001165	-0.216835	-0.0530452	-0.0173521	-0.0545705	-0.0407288	-0.0658903	-0.0565498	-0.0721387	0.163789	0.163789
AT1G62520	AJ632784	-0.0877077	-0.25032	-0.238373	-0.210455	-0.209695	-0.227869	-0.211458	-0.205125	-0.162613	0.162613
AT5G49890	X95576	0.0064851	0.165334	0.176847	0.191791	0.217893	0.179029	0.217202	0.16494	0.158849	0.158849
AT2G25490	FG640738	-0.0544862	0.104107	0.140063	0.139948	0.0962931	0.130729	0.0928315	0.0927838	0.158594	0.158594
AT3G12500	M15173	0.155489	0.31228	0.301549	0.310772	0.295008	0.297204	0.288208	0.280073	0.156792	0.156792
AT1G72940	DV160751	0.145653	0.302272	0.342025	0.345835	0.330741	0.322552	0.316537	0.300802	0.156619	0.156619
AT3G54890	EB448024	-0.00624411	-0.161773	-0.147146	-0.155421	-0.21861	-0.151809	-0.173831	-0.144976	-0.155529	0.155529
AT1G07040	TA16594_4097	0.148956	0.303903	0.353712	0.285143	0.29571	0.288748	0.281794	0.27971	0.154947	0.154947
AT3G28760	EB680163	-0.0349273	-0.187496	-0.213117	-0.172147	-0.172226	-0.183436	-0.171476	-0.162118	-0.152568	0.152568
AT3G12500	S44869	0.150211	0.301687	0.289609	0.285882	0.292166	0.296272	0.284975	0.271543	0.151475	0.151475
AT3G12740	EB444956	0.0117636	0.162411	0.189418	0.153425	0.173499	0.146802	0.156351	0.141953	0.150647	0.150647
AT1G10370	EB449765	-0.00533035	-0.153075	-0.15023	-0.14055	-0.12891	-0.133011	-0.138878	-0.121426	-0.147745	0.147745
AT5G08350	AJ344594	-0.145839	0.00136932	0.00128272	0.00115301	0.0379469	0.0380056	0.0156792	-0.00720031	0.147208	0.147208
AT5G37540	TA16129_4097	0.105778	0.252778	0.266511	0.249348	0.259797	0.244477	0.246248	0.232134	0.147	0.147
AT5G47435	DV162428	-0.133819	-0.279138	-0.281558	-0.270428	-0.311602	-0.277533	-0.293754	-0.263976	-0.145319	0.145319
AT2G36790	AB176522	0.066651	0.211531	0.228466	0.231538	0.228874	0.248074	0.239934	0.207867	0.14488	0.14488
AT3G62020	TA13058_4097	0.0344281	0.179037	0.157738	0.166408	0.190191	0.16887	0.150505	0.149597	0.144609	0.144609
AT5G16710	FG638441	-0.0258835	-0.170208	-0.191726	-0.181412	-0.186782	-0.195689	-0.177848	-0.161364	-0.144324	0.144324
AT2G38740	TA16124_4097	-0.0674896	-0.211631	-0.201087	-0.194784	-0.196833	-0.187109	-0.194448	-0.179055	-0.144142	0.144142
AT2G26570	TA13634_4097	-0.148063	-0.290929	-0.298993	-0.318031	-0.339542	-0.332015	-0.293899	-0.288782	-0.142866	0.142866
AT1G68710	EB451542	0.0777962	0.219867	0.222799	0.219413	0.246753	0.233187	0.208925	0.204106	0.142071	0.142071
AT3G10700	EB680466	-0.0200804	-0.161151	-0.149191	-0.213581	-0.166369	-0.157097	-0.154053	-0.145932	-0.141071	0.141071
AT5G65220	EB432518	-0.0538346	-0.194687	-0.191474	-0.167656	-0.160027	-0.163973	-0.183601	-0.159322	-0.140853	0.140853
AT2G36390	TA16455_4097	0.0492002	-0.0910696	-0.0554871	-0.0552974	-0.0770514	-0.0538937	-0.049035	-0.0475191	-0.14027	0.14027
AT1G48410	FG158472	-0.0383954	0.10078	0.0567988	0.0660688	0.0590063	0.0589598	0.0788837	0.054586	0.139175	0.139175
AT5G37540	DV999523	0.111189	0.249677	0.269115	0.25445	0.271282	0.248426	0.241946	0.235155	0.138488	0.138488
AT2G32380	EB445412	0.0613237	-0.0760823	-0.102955	-0.0648774	-0.0697243	-0.0986365	-0.0802923	-0.0616064	-0.137406	0.137406
AT5G07030	FG165745	-0.0470897	-0.184362	-0.179675	-0.182507	-0.184201	-0.235889	-0.169323	-0.169007	-0.137273	0.137273
AT3G53990	TA19587_4097	0.0257086	0.162419	0.161542	0.147137	0.16846	0.148167	0.156145	0.138511	0.13671	0.13671
AT3G14450	TA17907_4097	0.0375957	-0.0981252	-0.116744	-0.104618	-0.143872	-0.121535	-0.120602	-0.0954145	-0.135721	0.135721
AT1G75270	CV017162	0.0667494	-0.068971	-0.0997949	-0.114696	-0.0819155	-0.0893183	-0.0813871	-0.0670476	-0.13572	0.13572
AT5G27280	BP533597	0.104254	-0.0303294	-0.0335794	-0.0322095	-0.00246086	-0.00915511	-0.000906564	-0.00062673	-0.134583	0.134583
AT2G17760	EG649759	0.0475703	0.180427	0.197825	0.190703	0.226375	0.187272	0.172289	0.17178	0.132857	0.132857
AT5G43060	EH622081	0.0497751	0.182609	0.190442	0.206126	0.177094	0.167782	0.174058	0.163984	0.132834	0.132834
AT5G33280	EB424886	0.0119226	-0.120863	-0.111627	-0.144566	-0.12871	-0.118708	-0.131767	-0.106331	-0.132785	0.132785
AT2G46210	EH617633	-0.180953	-0.0489326	-0.054249	-0.050266	-0.0672036	-0.0332335	-0.0364291	-0.0673238	0.13202	0.13202
AT1G78610	EH621250	0.218665	0.0870414	0.0785616	0.0946402	0.109134	0.0996826	0.085787	0.110502	-0.131623	0.131623
Sin ortologo	DQ923118	0.0462331	0.177607	0.189876	0.192073	0.184254	0.167234	0.171886	0.161309	0.131374	0.131374
Sin ortologo	FS416348	-0.0489144	-0.179019	-0.18452	-0.203061	-0.215781	-0.181777	-0.194224	-0.172471	-0.130105	0.130105
AT1G23740	TA20099_4097	-0.03858	-0.1683	-0.17147	-0.181984	-0.236092	-0.165065	-0.16838	-0.16141	-0.12972	0.12972
AT5G52882	EB683193	-0.0860631	0.043418	0.0626423	0.0638252	0.0458127	0.0716594	0.0709106	0.0388864	0.129481	0.129481
AT3G54890	CV018784	-0.00239695	-0.131831	-0.109356	-0.11126	-0.150575	-0.104666	-0.113323	-0.103344	-0.129434	0.129434
AT4G33430	DV158862	-0.0365029	0.0874	0.0835988	0.109818	0.101204	0.12461	0.0958663	0.0808563	0.123903	0.123903
AT4G03550	EB432490	-0.0211979	0.101141	0.0983247	0.0945718	0.136514	0.0915605	0.104457	0.0864817	0.122339	0.122339
AT4G33430	AJ719171	-0.0254187	0.0944644	0.105974	0.106785	0.11802	0.135966	0.106526	0.0917596	0.119883	0.119883
AT2G05530	DV159758	0.0276921	0.147418	0.170741	0.168125	0.170551	0.16813	0.153564	0.143746	0.119726	0.119726
AT3G06670	BP532431	0.0124453	0.131716	0.156056	0.154343	0.133767	0.141188	0.137363	0.12384	0.119271	0.119271
AT5G35460	BP530106	0.0176586	0.136295	0.127465	0.1156	0.123261	0.113015	0.136265	0.109937	0.118637	0.118637
AT2G33550	EB446232	-0.0607819	0.0559069	0.0837027	0.0606726	0.0562618	0.0723939	0.0515937	0.0456786	0.116689	0.116689
AT3G10060	EB439415	-0.093064	-0.209386	-0.230597	-0.223872	-0.2282	-0.205766	-0.234826	-0.203673	-0.116322	0.116322
Sin ortologo	DV999338	-0.0248839	-0.140983	-0.144183	-0.153272	-0.144345	-0.15943	-0.170512	-0.133944	-0.116099	0.116099
AT5G56270	EH618241	0.0162221	0.130038	0.159394	0.146709	0.142434	0.169179	0.136765	0.128677	0.113816	0.113816
Sin ortologo	Z84821	0.0149456	0.128591	0.168593	0.134626	0.115857	0.120696	0.115582	0.114127	0.113646	0.113646
AT5G18110	TA13500_4097	-0.0421877	-0.153585	-0.142251	-0.14643	-0.140658	-0.184275	-0.138384	-0.135396	-0.111397	0.111397
AT4G24240	EB440231	-0.0113609	0.0999054	0.092112	0.0889473	0.0936118	0.0934988	0.130744	0.0839226	0.111266	0.111266
AT3G47550	TA21462_4097	0.0093347	0.120116	0.137694	0.134197	0.104434	0.105233	0.101964	0.101853	0.110782	0.110782
AT1G56145	EB440258	-0.0480564	0.0625317	0.0559506	0.07331	0.100527	0.0797529	0.0606443	0.0549515	0.110588	0.110588
Sin ortologo	TA14071_4097	-0.0472243	-0.157689	-0.181151	-0.154577	-0.147988	-0.162394	-0.154119	-0.143592	-0.110465	0.110465
AT4G21570	BP533380	-0.0684819	0.0409516	0.07405	0.0622111	0.0514066	0.0529378	0.0421777	0.0364647	0.109434	0.109434
AT3G13980	TA16500_4097	0.0371864	-0.0714311	-0.0449409	-0.0384546	-0.0610336	-0.039355	-0.044557	-0.0375123	-0.108618	0.108618
AT2G28760	EH622532	0.0471383	-0.0612946	-0.114898	-0.0715239	-0.0599262	-0.0865704	-0.0693503	-0.0594894	-0.108433	0.108433
AT4G31410	BP532130	-0.0294648	0.0788272	0.0529264	0.0624146	0.0604907	0.0724935	0.0663343	0.0520031	0.108292	0.108292
AT1G03080	DW004389	-0.0902495	0.017834	0.0157988	0.0293895	0.014977	0.0506889	0.028166	0.00951495	0.108084	0.108084
AT3G47860	EB438594	0.0102897	-0.0971514	-0.105864	-0.113177	-0.106607	-0.111856	-0.100444	-0.0892585	-0.107441	0.107441
Sin ortologo	FS411114	-0.0403619	0.0659052	0.0777259	0.0652625	0.0803374	0.0712925	0.0629857	0.0547353	0.106267	0.106267
AT3G54890	DV998829	-0.0298154	-0.134702	-0.124323	-0.143312	-0.152916	-0.122802	-0.133857	-0.120247	-0.104887	0.104887
AT2G47020	TA16686_4097	0.0464391	-0.0582939	-0.0730658	-0.0795963	-0.0561972	-0.0664719	-0.102275	-0.0556372	-0.104733	0.104733
AT3G16140	CV017541	-0.0528825	-0.15529	-0.173252	-0.18171	-0.160598	-0.150384	-0.151135	-0.146464	-0.102407	0.102407
AT1G30110	DW003478	-0.089886	0.0116292	0.0107317	-0.000764493	-0.00727873	-0.0125954	-0.0127397	-0.0144148	0.101515	0.101515
AT1G55670	CV019184	-0.0705454	-0.171913	-0.208005	-0.201853	-0.188583	-0.173239	-0.188525	-0.171809	-0.101367	0.101367
Sin ortologo	FG641881	-0.0731672	0.028145	0.0335944	0.0563123	0.0353368	0.0482951	0.0679221	0.0280626	0.101312	0.101312
Sin ortologo	EB678861	0.00475008	0.105897	0.111032	0.100629	0.0947394	0.119628	0.11201	0.0926695	0.101147	0.101147
AT2G36895	EB450652	0.0593595	-0.0415846	-0.0380475	-0.0431511	-0.0545958	-0.0337046	-0.055729	-0.0296361	-0.100944	0.100944
Sin ortologo	CV017677	0.0393741	0.139729	0.148533	0.134706	0.146691	0.131129	0.141681	0.125978	0.100355	0.100355
AT5G49930	FG639253	-0.0109159	0.089065	0.0792719	0.0887135	0.0825982	0.0959699	0.0913078	0.0737158	0.0999808	0.0999808
AT5G14050	DV161596	-0.113472	-0.013956	-0.0431787	-0.0410979	-0.0472945	-0.0396804	-0.0495542	-0.0497476	0.0995158	0.0995158
AT3G63220	EB444567	-0.0526938	0.0456026	0.0551194	0.0520148	0.048428	0.0586012	0.0488222	0.0365563	0.0982964	0.0982964
Sin ortologo	EB684209	-0.0613899	0.0348321	0.0350717	0.0429862	0.0452466	0.0329268	0.0390579	0.0241045	0.096222	0.096222
AT2G05540	EG649549	0.0938179	0.188466	0.200415	0.191156	0.198474	0.18014	0.185882	0.176907	0.094648	0.094648
AT1G74910	TA15921_4097	-0.0134372	-0.105435	-0.112892	-0.114724	-0.118124	-0.106327	-0.117147	-0.0982979	-0.0919974	0.0919974
AT3G29185	BP135584	-0.14444	-0.23578	-0.208658	-0.209156	-0.210129	-0.207018	-0.217594	-0.204682	-0.0913399	0.0913399
AT1G75310	EB436647	-0.0256618	-0.116281	-0.151645	-0.119772	-0.118467	-0.138133	-0.12789	-0.113978	-0.0906187	0.0906187
AT5G52440	EH615241	-0.0786215	-0.16846	-0.15886	-0.169275	-0.155479	-0.166536	-0.172971	-0.152886	-0.0898382	0.0898382
AT1G56700	TA13715_4097	0.0645046	0.154183	0.183642	0.1516	0.167491	0.168778	0.154797	0.149285	0.089678	0.089678
AT5G44010	FG635906	0.041928	-0.0470198	-0.052174	-0.0335189	-0.0401829	-0.0325028	-0.0293982	-0.0275527	-0.0889478	0.0889478
AT3G56650	DV998978	-0.079887	-0.168695	-0.192768	-0.17582	-0.169345	-0.172105	-0.183631	-0.163179	-0.088808	0.088808
AT5G47840	DV158230	-0.0575232	-0.14518	-0.143735	-0.139007	-0.148256	-0.128593	-0.12784	-0.127162	-0.0876563	0.0876563
AT1G56700	DW000377	0.0571923	0.143479	0.162056	0.141094	0.139684	0.155743	0.14443	0.134811	0.0862871	0.0862871
AT4G15110	EB681435	-0.0921372	-0.177355	-0.202273	-0.186438	-0.205878	-0.180494	-0.182547	-0.175303	-0.0852179	0.0852179
AT4G23160	DV999190	-0.0155193	-0.100452	-0.113169	-0.0979704	-0.118162	-0.108688	-0.122338	-0.0966141	-0.0849329	0.0849329
AT1G53350	BP129268	0.0436528	0.128051	0.131384	0.141505	0.138218	0.131845	0.129036	0.120527	0.0843978	0.0843978
AT1G01360	DV158102	-0.0590605	0.0232825	0.0231075	0.0182587	0.0130596	0.0111894	0.0250116	0.00783554	0.082343	0.082343
AT5G49930	DW005251	0.00851784	0.0901742	0.107182	0.0898254	0.0916608	0.102706	0.0967702	0.0838338	0.0816564	0.0816564
AT2G05540	GU177460	0.0995267	0.180352	0.215777	0.181783	0.201465	0.183037	0.196216	0.179737	0.080825	0.080825
AT1G67850	TA16293_4097	-0.0327581	0.0475476	0.0400431	0.0390052	0.042666	0.0337975	0.0308694	0.0287387	0.0803056	0.0803056
AT5G09260	DW001740	0.056049	0.136093	0.147497	0.157513	0.141391	0.137406	0.168531	0.134926	0.0800437	0.0800437
AT2G24090	DV999800	-0.0459824	-0.125798	-0.111891	-0.10762	-0.126322	-0.109269	-0.119625	-0.106644	-0.079816	0.079816
AT2G20920	DV999521	0.0157586	-0.0627147	-0.0637031	-0.0577112	-0.0851093	-0.0632836	-0.0731664	-0.0557042	-0.0784733	0.0784733
AT4G02720	EB424813	-0.044439	0.0337466	0.020588	0.0436378	0.0203524	0.0402083	0.0208629	0.0192796	0.0781856	0.0781856
AT5G55060	EH619468	0.0107144	0.0878987	0.106758	0.102691	0.0860254	0.10378	0.0870737	0.083563	0.0771843	0.0771843
AT2G47590	TA16218_4097	-0.0268644	-0.103901	-0.121462	-0.117685	-0.1226	-0.105198	-0.108592	-0.1009	-0.0770361	0.0770361
AT5G55060	TA14130_4097	0.0159313	0.0906318	0.114695	0.112499	0.0922728	0.102198	0.0887159	0.0881349	0.0747005	0.0747005
AT5G06290	EB426408	0.0382662	-0.0354209	-0.0504614	-0.0333634	-0.0437776	-0.0448579	-0.0357946	-0.0293442	-0.0736872	0.0736872
AT4G25100	TA13146_4097	0.060299	-0.0127991	-0.0115998	-0.0121687	-0.0166644	-0.0190572	-0.0354957	-0.0067837	-0.0730981	0.0730981
AT3G52140	TA15336_4097	-0.0158251	0.05576	0.0646178	0.0670842	0.0505741	0.0572832	0.0696299	0.0498749	0.0715851	0.0715851
AT5G05450	TA21436_4097	-0.0246211	0.0469105	0.0480904	0.0618673	0.0404299	0.0551982	0.0400947	0.0382814	0.0715315	0.0715315
AT3G55120	TA13174_4097	-0.0686287	-0.139822	-0.132288	-0.136994	-0.13178	-0.130207	-0.159945	-0.128523	-0.0711929	0.0711929
AT2G01110	TA14946_4097	-0.0255259	-0.0966311	-0.079992	-0.0882916	-0.0883076	-0.0800085	-0.0793554	-0.0768732	-0.0711052	0.0711052
AT2G05380	EH616865	0.0848992	0.155144	0.147662	0.160961	0.160466	0.166267	0.153788	0.147027	0.0702446	0.0702446
AT3G42170	BP530731	-0.0467487	0.0234543	0.0262004	0.022056	0.0334157	0.0213586	0.017836	0.0139389	0.070203	0.070203
AT3G17970	TA19047_4097	-0.0920926	-0.021969	-0.0368653	-0.0345765	-0.0315206	-0.0140118	-0.0326783	-0.0376734	0.0701235	0.0701235
Sin ortologo	EH616662	0.0401594	0.110148	0.119615	0.119934	0.127151	0.119841	0.12235	0.108457	0.069989	0.069989
AT1G71500	EB450730	-0.0586135	-0.128119	-0.137806	-0.143273	-0.145044	-0.130159	-0.141214	-0.126318	-0.0695058	0.0695058
AT1G53350	TA15365_4097	0.0414772	0.110958	0.119941	0.124519	0.116913	0.10708	0.112746	0.104805	0.0694805	0.0694805
AT3G08640	TA18773_4097	0.0351351	-0.0338164	-0.0254593	-0.0172518	-0.0176424	-0.0291921	-0.0149169	-0.0147349	-0.0689515	0.0689515
Sin ortologo	TA19131_4097	0.00703197	0.075948	0.086145	0.0751103	0.0997321	0.0729714	0.0760839	0.0704318	0.068916	0.068916
AT2G47330	FG643512	-0.0600996	0.00831833	0.00751411	0.0202519	0.012902	0.00412751	0.0105086	0.000503271	0.0684179	0.0684179
AT3G63410	TA14393_4097	-0.00258225	-0.0706827	-0.0686114	-0.0702538	-0.0663128	-0.0891294	-0.0708806	-0.0626361	-0.0681005	0.0681005
AT3G55140	EB434087	0.0483403	-0.0196056	-0.0162515	-0.0297	-0.017738	-0.0286157	-0.0160537	-0.0113749	-0.0679459	0.0679459
AT2G27680	EB435267	-0.0704324	-0.137938	-0.162498	-0.148735	-0.153593	-0.146359	-0.14452	-0.137725	-0.0675058	0.0675058
AT3G44330	EB677940	-0.0315423	0.0350412	0.0287108	0.0368194	0.0371747	0.0414229	0.028622	0.0251784	0.0665835	0.0665835
AT2G05530	CV016677	0.0557043	0.121705	0.127586	0.117345	0.125855	0.127998	0.118888	0.113583	0.0660012	0.0660012
Sin ortologo	CV021477	0.0428596	0.108717	0.112181	0.12089	0.122134	0.124057	0.116872	0.106816	0.0658575	0.0658575
AT1G16240	DV160019	0.0190244	0.0820578	0.0784718	0.079031	0.0754832	0.085291	0.0861763	0.0722194	0.0630335	0.0630335
AT2G06520	EB431631	-0.0150291	-0.077029	-0.0714727	-0.082049	-0.0884224	-0.0692258	-0.0690986	-0.0674752	-0.0619998	0.0619998
Sin ortologo	EH620496	0.0273869	-0.0343308	-0.0454363	-0.0378411	-0.0365787	-0.0553133	-0.0359254	-0.0311484	-0.0617178	0.0617178
Sin ortologo	CV018427	0.0424976	0.104199	0.116737	0.117052	0.113196	0.112913	0.113603	0.102885	0.0617011	0.0617011
AT2G03820	TA16750_4097	-0.0869552	-0.0254321	-0.0298126	-0.0226805	-0.0225085	-0.0229355	-0.0323045	-0.0346613	0.0615231	0.0615231
Sin ortologo	EH614565	0.0311427	0.0919732	0.109462	0.0957701	0.102309	0.0996019	0.0983203	0.089797	0.0608306	0.0608306
AT2G38130	EB681893	-0.103513	-0.0438468	-0.0454155	-0.0507666	-0.0389018	-0.0430378	-0.0511521	-0.0538048	0.0596663	0.0596663
AT3G08890	BP531272	0.0239389	0.0832592	0.0938154	0.0850188	0.0941291	0.0984857	0.103564	0.083173	0.0593203	0.0593203
AT5G63520	EB684261	-0.0401504	0.0190657	0.0220567	0.0366732	0.0264517	0.0237108	0.0221701	0.0157111	0.0592161	0.0592161
Sin ortologo	DV157881	-0.00239105	0.0564414	0.0425179	0.0448121	0.0435055	0.0501302	0.0460726	0.0401555	0.0588325	0.0588325
Sin ortologo	DW002831	0.0165103	0.0746531	0.0663461	0.0770412	0.075307	0.06448	0.0655945	0.0628474	0.0581428	0.0581428
AT1G11680	AF116915	0.0616364	0.00358465	0.00141501	0.0106782	-0.00709671	0.00209722	0.00680342	0.0113026	-0.0580517	0.0580517
AT1G78560	TA15694_4097	-0.0271873	-0.084231	-0.109184	-0.0962746	-0.0865336	-0.0981544	-0.085004	-0.0837956	-0.0570437	0.0570437
AT2G43945	AM839969	-0.0477087	-0.104369	-0.101102	-0.105526	-0.124026	-0.103492	-0.109247	-0.0993529	-0.0566601	0.0566601
AT2G39840	EB425306	-0.0732008	-0.0167661	-0.0137649	-0.0171759	-0.0131694	-0.00539265	-0.0156788	-0.0221641	0.0564346	0.0564346
Sin ortologo	AM819871	-0.0840875	-0.0324884	-0.032205	-0.021179	-0.0295029	-0.0170913	-0.0121868	-0.0326773	0.0515991	0.0515991
Sin ortologo	BP526171	-0.0362839	-0.0874944	-0.0843673	-0.0937241	-0.086488	-0.0863595	-0.083088	-0.0796864	-0.0512105	0.0512105
AT2G05380	EH624277	0.0925824	0.140928	0.145947	0.151256	0.164335	0.143056	0.140583	0.139812	0.048346	0.048346
AT1G55860	TA21194_4097	0.0113014	0.0582086	0.056749	0.0630575	0.0568942	0.0737021	0.0648761	0.0549698	0.0469072	0.0469072
AT5G41350	DW000149	0.0566455	0.10147	0.11005	0.0972885	0.0973937	0.103307	0.10278	0.0955621	0.0448244	0.0448244
AT4G26965	DV159253	-0.0215929	0.0231976	0.0340628	0.0346059	0.0262951	0.0298333	0.0233866	0.0213983	0.0447905	0.0447905
AT5G45030	TA17678_4097	0.0162092	0.0605583	0.0629748	0.0558734	0.0556526	0.0717341	0.0580949	0.0544425	0.0443492	0.0443492
AT2G05710	TA13860_4097	0.0396977	0.0823896	0.0780819	0.0967764	0.0817558	0.0778983	0.0781923	0.0763989	0.042692	0.042692
AT1G31070	BP530801	-0.0347798	-0.0757268	-0.0772899	-0.0767674	-0.0977781	-0.0822476	-0.0753613	-0.0742787	-0.0409471	0.0409471
AT4G30210	TA13237_4097	-0.0640761	-0.0265318	-0.0320722	-0.0294739	-0.0292351	-0.0263319	-0.0334686	-0.0344557	0.0375442	0.0375442
AT5G58020	EB444815	-0.0170312	0.0196073	0.0241866	0.0228933	0.0238638	0.0354438	0.0257875	0.0192502	0.0366385	0.0366385
AT3G52120	TA16369_4097	-0.0366452	-0.0104363	-0.00682337	-0.0103149	-0.0106143	-0.00494202	-0.0100885	-0.0128378	0.0262089	0.0262089

## Sheet: CLA2 -> CLA11
GenID Ath	Gen ID	HC-Pro/AS13	HC-Pro/CLA2	HC-Pro/CLA11	NIb/PC95	CI/PC55	CI/PC48	WT	Average	delta log2-fold change
Sin ortologo	EB445847	0.746382	1.04599	-0.213615	0.190166	-0.218837	0.198201	-0.140584	0.229671	-1.2596	1.2596
Sin ortologo	BP134159	0.580578	1.16128	-0.0310722	0.269036	-0.0794349	0.0309262	0.258067	0.312768	-1.19235	1.19235
AT3G20440	BP130600	-0.0967667	-0.656605	0.52449	-0.0384516	-0.0162067	0.0137243	-0.00797911	-0.0396848	1.18109	1.18109
Sin ortologo	BP129717	0.145385	0.556666	-0.506479	-0.131	-0.0880471	-0.155878	-0.0671242	-0.0352111	-1.06314	1.06314
AT5G15680	EB678887	0.202914	0.860039	-0.190348	-0.0678716	-0.212473	0.0649621	-0.172028	0.0693135	-1.05039	1.05039
AT1G26800	BP130297	0.325093	0.969399	-0.0628866	0.146231	-0.0725207	0.0513889	-0.0127208	0.191998	-1.03229	1.03229
Sin ortologo	BP131035	0.785726	0.986761	-0.0404696	-0.0672036	-0.105999	0.193033	0.269387	0.288748	-1.02723	1.02723
Sin ortologo	EH664120	0.393457	0.971628	0.0208922	0.247435	0.144318	0.245684	-0.0396789	0.283391	-0.950736	0.950736
Sin ortologo	BP132499	0.400918	0.824441	-0.0916309	-0.24296	-0.276577	-0.25	0.0219459	0.0551625	-0.916072	0.916072
Sin ortologo	FG161019	-0.41234	0.110579	-0.796999	-0.734308	-0.803449	-0.608805	-0.809815	-0.579305	-0.907578	0.907578
AT4G13650	TA21692_4097	0.587975	0.854816	-0.00182756	0.0947411	-0.0212679	0.0808868	0.0577332	0.236151	-0.856643	0.856643
Sin ortologo	BP129151	0.203692	0.662603	-0.150443	0.0461233	-0.183872	-0.0851559	-0.155914	0.0481475	-0.813046	0.813046
Sin ortologo	FG156412	0.326075	0.475368	-0.313738	-0.0737565	-0.337698	-0.0387903	-0.300601	-0.0375913	-0.789106	0.789106
ATMG00750	DV158139	0.55597	0.699443	-0.086228	0.0527711	-0.097742	0.0460744	-0.0918473	0.154063	-0.785671	0.785671
AT4G34160	AB015222	-0.174688	0.208406	-0.575869	-0.587733	-0.411728	-0.606191	-0.602104	-0.392844	-0.784275	0.784275
AT2G14210	BP133377	0.179944	0.790132	0.0351108	-0.00408631	0.0430505	0.0228386	0.00449966	0.15307	-0.755021	0.755021
AT3G61780	AM830976	0.413775	1.0696	0.338412	0.204913	0.236604	0.164279	0.374633	0.400316	-0.731188	0.731188
Sin ortologo	TA21812_4097	0.379841	0.960768	0.236559	0.246684	0.0110383	0.206086	0.186551	0.318218	-0.724209	0.724209
AT3G52430	BP528402	0.0621281	0.594047	-0.0961797	-0.100471	-0.106727	-0.000690364	-0.0809156	0.0387415	-0.690226	0.690226
AT3G62270	BP128404	-0.372447	0.146601	-0.523539	-0.576608	-0.5437	-0.441896	-0.466124	-0.396816	-0.670141	0.670141
Sin ortologo	TC168709	0.389246	0.180067	-0.484259	-0.310124	-0.221457	-0.26734	-0.226483	-0.134336	-0.664326	0.664326
Sin ortologo	BP129805	0.507402	0.374483	-0.256558	-0.103109	0.00528977	-0.289439	-0.166363	0.0102437	-0.631041	0.631041
Sin ortologo	BP529551	0.549035	0.360864	0.981456	0.890338	0.754152	0.735346	0.864082	0.73361	0.620592	0.620592
Sin ortologo	BP525666	0.899829	0.871357	0.280697	0.0712856	-0.0844068	-0.0388901	0.0178452	0.288245	-0.59066	0.59066
AT5G22400	FG198459	0.491412	0.514791	-0.072073	-0.206933	0.101553	0.0145404	-0.0810791	0.108887	-0.586864	0.586864
AT5G28780	EB677604	0.622027	-0.218484	-0.801337	-0.484098	-0.905836	-0.482859	-0.662066	-0.41895	-0.582853	0.582853
Sin ortologo	CV020425	0.498991	0.365812	-0.214951	0.0374149	0.0653067	-0.0191873	-0.185756	0.0782328	-0.580763	0.580763
AT2G48020	AM835579	-0.561767	-0.426378	0.143966	-0.176977	-0.157543	-0.159563	-0.0229863	-0.194464	0.570344	0.570344
AT4G23160	FG193955	0.097288	0.188874	-0.371484	-0.176504	-0.400914	-0.240704	-0.187591	-0.155862	-0.560358	0.560358
Sin ortologo	BP132036	0.774714	0.595694	0.0377307	-0.011109	0.032055	0.0383506	0.000961051	0.209771	-0.557963	0.557963
AT4G39860	AM843913	0.552162	0.48536	-0.0681527	0.0290286	-0.0408052	0.0881454	-0.000532772	0.149315	-0.553513	0.553513
AT2G40570	BP137139	0.414042	0.380254	-0.157734	-0.140062	0.0189362	-0.00986872	-0.0526261	0.064706	-0.537988	0.537988
Sin ortologo	BP136220	-0.235204	-0.619295	-0.0868306	-0.073157	0.223679	0.108451	-0.0348992	-0.102465	0.532465	0.532465
AT5G49550	BP129639	-0.533203	-0.344469	0.177542	0.276202	0.349664	0.58475	0.410097	0.131512	0.522011	0.522011
AT1G62990	FG160498	0.532018	0.464006	-0.0540087	-0.0701808	-0.148929	0.0641888	0.0267421	0.116262	-0.518014	0.518014
AT2G27730	BP529049	-0.223972	0.185491	-0.326462	-0.36564	-0.296226	-0.23683	-0.307125	-0.224395	-0.511954	0.511954
Sin ortologo	BP131812	0.922708	0.458961	-0.0390859	0.0843646	0.262326	-0.0490592	0.271935	0.273164	-0.498047	0.498047
AT1G63300	AM838546	0.00347731	0.460032	0.951764	1.04343	1.23573	1.0716	1.25348	0.859929	0.491731	0.491731
AT1G10240	BP134178	0.373848	0.563681	0.0942114	0.177702	-0.0944358	0.0613268	0.094563	0.181557	-0.469469	0.469469
AT5G13170	EB425018	-0.0422139	-0.747694	-1.21486	-1.09923	-1.54268	-1.30522	-1.38973	-1.04881	-0.467171	0.467171
AT3G27050	TC132708	0.670718	0.277847	-0.183376	0.0857894	-0.118417	0.0691661	0.0546776	0.122344	-0.461223	0.461223
AT1G10840	BP132211	0.193862	0.248951	-0.200001	-0.0847704	-0.183772	-0.111938	-0.237275	-0.0535635	-0.448951	0.448951
AT4G23160	BP529666	0.26153	0.311373	0.746999	0.913046	0.964587	0.723711	1.03233	0.707653	0.435626	0.435626
AT3G05675	BP531868	-0.0132224	0.273841	0.708873	0.570135	0.499927	0.575973	0.556749	0.453182	0.435032	0.435032
Sin ortologo	BP129635	0.436997	0.267101	-0.14489	-0.127232	0.0245729	0.0471134	-0.113119	0.055792	-0.411991	0.411991
AT2G37035	FG136945	0.11622	0.368336	-0.0399079	0.0227724	-0.0519359	0.0520284	0.0155827	0.0690136	-0.408243	0.408243
AT3G53090	AM818040	0.0755975	0.359555	-0.0394822	-0.0355058	-0.06348	0.0302615	-0.00324305	0.0462432	-0.399037	0.399037
Sin ortologo	BP526665	0.606657	0.135325	-0.257966	-0.0128784	-0.0962676	0.00394114	-0.241678	0.0195904	-0.393291	0.393291
Sin ortologo	BP130167	0.0738045	0.323316	-0.0660207	-0.113256	-0.0824087	0.00341822	-0.000714489	0.0197342	-0.389337	0.389337
Sin ortologo	EH620251	0.151598	0.807567	1.19341	1.07037	1.22477	1.20554	1.11886	0.967445	0.385842	0.385842
AT1G16830	BP137457	0.143918	0.146545	-0.237505	-0.25242	-0.333745	-0.186865	-0.160538	-0.125801	-0.384051	0.384051
AT2G45570	EB444287	-0.136674	0.505092	0.888546	0.670061	0.82433	0.777865	0.969339	0.642651	0.383454	0.383454
AT1G04110	FG202485	0.0811061	0.400744	0.019386	-0.0188854	0.0330679	0.0304635	-0.00456437	0.0773311	-0.381358	0.381358
AT5G64330	EB439047	0.130824	-0.042248	0.336217	0.324157	0.421808	0.379628	0.387369	0.276822	0.378465	0.378465
Sin ortologo	EH623181	0.248699	0.225901	-0.143701	-0.0661379	-0.167238	-0.108609	-0.130641	-0.0202468	-0.369602	0.369602
Sin ortologo	FG155296	0.0527196	0.313921	-0.0505107	-0.0767653	-0.0698867	-0.00341296	0.0166439	0.0261013	-0.364432	0.364432
AT1G08030	BP134147	0.605375	0.499848	0.136408	0.176424	0.0724078	0.225429	0.260322	0.282316	-0.363439	0.363439
Sin ortologo	FG164721	1.32832	0.383568	0.020576	0.00543898	0.018623	-0.0138624	-0.00688184	0.247969	-0.362992	0.362992
AT3G18270	BP526088	0.301504	0.385376	0.0243375	-0.0135616	0.031411	0.0438463	0.00158788	0.110643	-0.361039	0.361039
Sin ortologo	BP527101	-0.474564	-0.0315392	0.325908	0.246321	0.238752	0.361951	0.129592	0.113775	0.357447	0.357447
Sin ortologo	CV016472	-0.0465536	-0.326934	-0.682114	-0.97193	-0.757342	-0.805088	-0.815969	-0.629419	-0.35518	0.35518
AT1G79270	FG145530	0.325838	0.363869	0.0115954	0.136264	0.0247356	0.0889387	0.0717125	0.146136	-0.352274	0.352274
AT1G15740	FG147186	-0.392264	-0.126111	0.225774	0.2733	0.516909	0.55162	0.400685	0.20713	0.351885	0.351885
AT1G13530	FG188721	0.0561371	0.193544	-0.156585	-0.0931638	-0.175249	-0.106972	-0.126902	-0.0584558	-0.350129	0.350129
AT1G55915	BP131663	0.508464	0.649528	0.997352	0.982213	0.994226	0.939527	1.20875	0.897151	0.347824	0.347824
Sin ortologo	BP532713	0.79338	0.149219	-0.197035	-0.198157	-0.237113	-0.0467886	-0.0234722	0.0342905	-0.346254	0.346254
AT5G19875	EB431420	-0.209639	-0.23874	-0.57565	-0.479662	-0.81325	-0.475079	-0.510416	-0.471776	-0.336909	0.336909
Sin ortologo	BP130412	0.74288	0.350666	0.0215388	0.122663	0.0628394	0.204259	-0.0192312	0.212231	-0.329128	0.329128
AT4G32190	FG154463	0.435748	0.354935	0.0340814	0.00809297	0.0511327	0.00213368	0.00593961	0.127438	-0.320854	0.320854
AT4G32300	BP132180	0.189335	0.866179	1.18429	1.08177	1.30838	1.13224	1.43312	1.0279	0.31811	0.31811
AT1G26190	EB432855	0.247711	0.45682	0.773885	0.558529	0.582028	0.597026	0.558587	0.539227	0.317065	0.317065
AT1G50360	AM824040	0.423073	0.308863	-0.00694943	-0.0355583	0.0620148	-0.0374824	-0.0294019	0.0977941	-0.315812	0.315812
AT4G05090	EH621861	-0.524734	-0.0984155	0.214158	-0.012559	0.149572	0.0282486	0.099968	-0.0205374	0.312573	0.312573
Sin ortologo	BP133023	0.270703	0.125971	-0.182326	-0.0628668	-0.204075	-0.0485744	-0.140426	-0.0345134	-0.308297	0.308297
AT2G21120	FG174856	0.313941	0.249771	-0.0542396	-0.0522631	-0.0250032	-0.127023	-0.0986116	0.0295102	-0.304011	0.304011
Sin ortologo	TA14506_4097	0.221704	-0.60221	-0.901995	-1.58563	-1.02111	-0.928552	-1.06235	-0.840021	-0.299785	0.299785
AT4G27020	BP136128	0.028078	0.252996	-0.0438174	-0.00867677	-0.0435175	-0.000397907	-0.0597688	0.0178422	-0.296813	0.296813
AT2G17570	BP528505	0.158726	0.142872	-0.152875	-0.0380157	-0.0452198	-0.130968	-0.0792371	-0.0206741	-0.295747	0.295747
AT4G15610	EB425168	-0.604422	-0.369001	-0.0773003	-0.0248075	0.191961	0.201585	0.0973979	-0.0835124	0.291701	0.291701
AT5G49690	EH623816	-0.174946	-0.271357	-0.562027	-0.429714	-0.489651	-0.468471	-0.580958	-0.425303	-0.290669	0.290669
AT3G12530	AJ632798	-0.609361	-0.451865	-0.741806	-0.778411	-0.745719	-0.763496	-0.791359	-0.697431	-0.289941	0.289941
AT1G54120	BP530215	-0.141672	0.0171927	0.306416	0.299121	0.245894	0.279595	0.221167	0.175388	0.289223	0.289223
AT4G27390	AM785297	0.161539	0.0760793	-0.213073	-0.252732	-0.226859	-0.270289	-0.223075	-0.135487	-0.289153	0.289153
AT1G10950	BP129994	0.0681648	0.242002	-0.0468256	-0.0784559	-0.0636805	0.00919199	0.0203999	0.0215424	-0.288828	0.288828
Sin ortologo	AM815380	-0.539868	-0.221741	0.0595497	0.175044	0.0265812	0.116109	0.175748	-0.0297969	0.28129	0.28129
AT1G76980	CV016375	0.0834453	0.231707	-0.0492055	-0.0926567	-0.0636045	0.0155991	0.0168472	0.0203045	-0.280912	0.280912
AT5G60680	EB426533	-0.221614	0.321412	0.601196	0.508814	0.507643	0.507438	0.606056	0.404421	0.279784	0.279784
AT1G30040	AB125232	0.137708	0.0800722	0.358201	0.357947	0.280337	0.376199	0.272208	0.266096	0.278128	0.278128
AT2G36970	FG200527	0.0347632	0.260161	-0.0141528	-0.0348918	-0.0307244	-0.00847526	0.00953935	0.0308885	-0.274314	0.274314
AT3G23880	EB445380	-0.256992	-0.145065	0.127362	0.0525621	0.126978	0.107703	0.0973783	0.0157039	0.272428	0.272428
AT2G01300	AM817448	0.0710138	0.221195	-0.0479122	-0.0569311	-0.0662178	0.00945883	0.014821	0.0207753	-0.269107	0.269107
Sin ortologo	BP134231	-0.0220672	-0.0792218	-0.347705	-0.358074	-0.310795	-0.251295	-0.238157	-0.229616	-0.268483	0.268483
AT1G31650	AM790136	0.0124006	-0.055152	-0.322658	-0.221302	-0.301966	-0.259877	-0.367652	-0.216601	-0.267506	0.267506
AT1G43760	BP135792	-0.34011	-0.40914	-0.14246	0.103767	-0.121878	-0.130296	-0.0994145	-0.16279	0.266679	0.266679
AT2G26230	BP136826	-0.00342281	-0.0411741	0.225447	0.239755	0.169694	0.219056	0.180169	0.141361	0.266621	0.266621
AT5G50350	FG157409	0.134619	0.22855	-0.0363621	-0.0593083	-0.0464657	-0.0265139	-0.0248194	0.0242428	-0.264912	0.264912
AT2G28930	BP533147	0.0462988	-0.126496	0.136588	0.0997167	0.142338	0.10334	0.113538	0.0736177	0.263084	0.263084
AT1G13570	FG624943	-0.34726	-0.209779	-0.467301	-0.484056	-0.486238	-0.408288	-0.40821	-0.40159	-0.257522	0.257522
Sin ortologo	AM781872	0.0688298	0.177537	0.434291	0.416372	0.498734	0.366791	0.391953	0.336358	0.256754	0.256754
AT2G26850	FG142937	-0.210721	-0.211313	-0.465886	-0.381018	-0.552998	-0.452225	-0.39209	-0.380893	-0.254574	0.254574
AT1G70650	BP129745	0.46615	-0.063441	-0.310765	-0.209819	-0.278967	-0.280977	-0.328976	-0.143828	-0.247324	0.247324
AT5G06510	FG171014	0.364124	-0.103738	-0.348776	-0.333917	-0.357912	-0.327043	-0.299181	-0.200921	-0.245037	0.245037
AT1G21280	BP134035	0.250258	0.0818459	-0.162145	-0.305301	-0.205685	-0.379099	-0.307351	-0.146782	-0.243991	0.243991
AT1G50360	BP133043	0.294776	0.243048	0.000255249	-0.113973	-0.222312	-0.122224	-0.0248333	0.00781946	-0.242793	0.242793
AT5G62670	FG133818	-0.236924	-0.246969	-0.00438408	-0.0730319	-0.098633	-0.0739943	-0.100297	-0.119176	0.242585	0.242585
AT1G63300	TC166188	0.0698598	0.19383	-0.0484295	-0.0663317	-0.0677252	0.00781127	0.0121789	0.0144562	-0.24226	0.24226
Sin ortologo	BP128700	0.702898	0.158989	-0.0824925	-0.211609	-0.260081	-0.191774	-0.107061	0.00126712	-0.241482	0.241482
Sin ortologo	EH620535	-0.167984	-0.267805	-0.0263232	-0.0456966	-0.0152783	-0.0340644	-0.0913644	-0.0926451	0.241482	0.241482
AT3G14470	BP130579	0.276117	0.185222	0.425409	0.39114	0.424488	0.371724	0.422206	0.356615	0.240188	0.240188
AT3G51895	EB440224	-0.151549	-0.451666	-0.691122	-0.584254	-0.547342	-0.582414	-0.62335	-0.518814	-0.239456	0.239456
Sin ortologo	BP135440	-0.0796187	-0.0922059	0.142316	0.0843982	0.0702294	0.0770037	0.0911367	0.0418942	0.234522	0.234522
Sin ortologo	AM790018	-0.157004	-0.0815541	-0.310319	-0.339276	-0.372103	-0.322537	-0.485856	-0.295521	-0.228765	0.228765
AT5G54840	DW004925	0.0865924	-0.0497984	0.175473	0.198557	0.304853	0.26506	0.247267	0.175429	0.225271	0.225271
AT1G52340	EH623790	-0.0966991	0.474139	0.697686	0.566503	0.785646	0.611623	0.517595	0.50807	0.223547	0.223547
Sin ortologo	FG633895	0.0457053	0.0252145	0.243725	0.200901	0.206713	0.20031	0.23514	0.165387	0.218511	0.218511
AT5G49540	BP137215	0.0731026	0.170606	-0.0476742	-0.067015	-0.0659854	0.0121967	0.0123074	0.0125055	-0.21828	0.21828
AT5G42340	DW001510	-0.552294	-0.320784	-0.103157	0.0795911	-0.0966271	-0.0873235	-0.146174	-0.175253	0.217626	0.217626
Sin ortologo	EB678523	0.345202	0.790949	1.005	0.989013	1.02446	1.06427	1.01291	0.890258	0.214053	0.214053
AT3G62120	BP526208	-0.439753	-0.365592	-0.152434	-0.223252	-0.150102	-0.122219	-0.12151	-0.22498	0.213158	0.213158
AT1G12930	EH664806	-0.152724	-0.194112	0.0185105	-0.0640609	-0.0714248	-0.0821285	-0.0384479	-0.0834839	0.212622	0.212622
ATMG00860	AM791671	-0.282694	0.063476	0.275104	0.249804	0.192641	0.169844	0.2368	0.129282	0.211628	0.211628
AT1G62390	BP131486	-1.18215	-0.449862	-0.238321	-0.267509	-0.250337	0.0930925	0.134518	-0.308653	0.211541	0.211541
AT3G61830	EB683785	0.094433	0.0510532	0.260911	0.289626	0.32484	0.317348	0.267841	0.229436	0.209858	0.209858
Sin ortologo	EH620466	0.0818721	0.458896	0.668131	0.702152	0.560784	0.758412	0.684998	0.559321	0.209235	0.209235
Sin ortologo	BP527140	0.224408	0.174115	-0.0238045	0.017694	-0.0425927	0.0522425	0.0109387	0.0590002	-0.19792	0.19792
Sin ortologo	FG638480	0.0677564	-0.054897	0.141176	0.148411	0.110627	0.136755	0.174875	0.103529	0.196073	0.196073
AT3G58630	AM827256	-0.163367	-0.16496	0.0311067	-0.0263142	-0.050234	-0.051988	-0.0703156	-0.0708674	0.196066	0.196066
Sin ortologo	DW001937	0.0803109	0.202031	0.00698515	-0.00250295	-0.0364933	-0.0190945	0.002131	0.0333382	-0.195046	0.195046
Sin ortologo	BP533709	0.262917	0.426256	0.231779	0.130332	0.190247	0.218095	0.178193	0.233974	-0.194477	0.194477
AT4G23160	TC160562	-0.132768	-0.26974	-0.080215	-0.0776284	0.0115493	-0.03111	-0.0872731	-0.0953122	0.189525	0.189525
Sin ortologo	AM803840	0.602684	-0.0242659	-0.211341	-0.236062	-0.211481	-0.248737	-0.261366	-0.0843669	-0.187075	0.187075
AT2G42250	EB446846	0.0358579	0.342059	0.527504	0.529618	0.400924	0.385293	0.417862	0.377017	0.185445	0.185445
Sin ortologo	EB445373	0.315254	1.17835	1.36294	1.32812	1.29968	1.57679	1.69817	1.25133	0.18459	0.18459
AT3G21710	TA20681_4097	0.0668357	0.168249	0.351811	0.341096	0.488798	0.330708	0.523811	0.324473	0.183562	0.183562
AT5G57260	BP530789	-0.940439	-0.46831	-0.289427	-0.196815	-0.293317	-0.38843	-0.297539	-0.410611	0.178883	0.178883
AT1G73180	BP130786	0.581913	-0.0709829	-0.24891	-0.273765	-0.384422	-0.385782	-0.34639	-0.161191	-0.177927	0.177927
AT1G76130	TA11722_4097	0.0263374	-0.293892	-0.469804	-0.405067	-0.459862	-0.432923	-0.351879	-0.341013	-0.175912	0.175912
AT3G05740	AM848890	0.502673	0.16715	-0.00357424	0.121443	-0.0950977	0.110823	0.109198	0.130374	-0.170724	0.170724
AT3G19850	BP136978	-0.184105	-0.151156	0.0186747	-0.0580818	0.0498523	-0.0628409	-0.0524136	-0.0628671	0.169831	0.169831
Sin ortologo	BP130098	-0.276585	0.0907471	0.25616	0.155886	0.316043	0.320011	0.192493	0.150679	0.165412	0.165412
AT2G16365	EH666225	-0.152537	-0.157338	0.00759534	-0.0596739	0.027864	-0.0516043	-0.0635682	-0.0641803	0.164933	0.164933
AT1G10640	FG163993	0.616918	0.167422	0.00311699	-0.053397	-0.0193032	0.0384579	0.00392234	0.108162	-0.164305	0.164305
Sin ortologo	AM817108	0.358587	0.197674	0.0340489	0.00669199	0.050264	0.00384296	0.00554726	0.0938081	-0.163625	0.163625
AT1G36370	TA21924_4097	-0.61174	-0.613465	-0.450092	-0.436052	-0.421832	-0.496232	-0.497437	-0.503836	0.163372	0.163372
Sin ortologo	BP529361	-0.212056	-0.215821	-0.0531858	-0.112369	-0.0263013	-0.10273	-0.11515	-0.119659	0.162635	0.162635
Sin ortologo	EH619297	0.625929	1.53016	1.69271	1.69179	1.91039	1.72847	1.7213	1.55725	0.162546	0.162546
AT4G23160	BP130090	-0.0888231	-0.15786	0.00222585	0.0131294	0.0606879	0.128974	0.0226786	-0.00271247	0.160085	0.160085
AT2G24190	TA19257_4097	-0.0159329	-0.0600636	0.0997878	0.117649	0.0986377	0.0823009	0.159457	0.0688337	0.159851	0.159851
AT5G14460	DW001705	-0.0346792	-0.100686	0.0589015	0.0339556	0.054221	0.0829006	0.110973	0.0293696	0.159588	0.159588
AT5G08530	EB443279	-0.208874	-0.22052	-0.0622532	-0.112578	-0.108704	-0.113236	-0.0986564	-0.132117	0.158266	0.158266
AT3G02720	EH616366	-0.460163	-0.520266	-0.362469	-0.225043	-0.36444	-0.314866	-0.353202	-0.371493	0.157797	0.157797
AT4G00450	FG197546	0.284832	0.262247	0.104733	0.039307	0.115369	0.139389	0.0901092	0.147998	-0.157514	0.157514
Sin ortologo	BP133267	-0.293787	-0.269266	-0.113903	-0.134818	-0.0633861	-0.167236	-0.147903	-0.170043	0.155364	0.155364
AT3G46730	BP130954	0.25407	0.126001	-0.0284304	-0.0145022	-0.0528581	0.0475021	0.0199273	0.0502443	-0.154432	0.154432
AT2G24190	DW004840	-0.0114126	-0.0577202	0.0962851	0.109519	0.103157	0.0860389	0.154557	0.068632	0.154005	0.154005
Sin ortologo	EB677424	-0.0127732	-0.0706928	0.0806192	0.134115	0.10512	0.119074	0.134512	0.0699963	0.151312	0.151312
AT2G02148	BP528465	-0.139946	-0.237541	-0.0862605	-0.0931956	0.00807523	-0.0622949	-0.0941903	-0.100765	0.151281	0.151281
AT1G76130	TA11720_4097	0.0239545	-0.237881	-0.388846	-0.327727	-0.371127	-0.328768	-0.291123	-0.274502	-0.150965	0.150965
AT1G69290	AM820724	0.0631829	-0.0333981	-0.183855	-0.189848	-0.155162	-0.306331	-0.178381	-0.140542	-0.150457	0.150457
AT3G23920	FG167467	0.584183	0.172089	0.0240381	0.0562866	0.0335294	0.0390237	-0.000271199	0.12984	-0.148051	0.148051
Sin ortologo	BP134396	-0.0141038	-0.0459557	0.101626	0.0918226	0.0924546	0.0532623	0.0648303	0.0491337	0.147581	0.147581
AT3G51000	AF019202	0.085101	0.0457388	0.190138	0.241825	0.178449	0.16791	0.19816	0.158189	0.144399	0.144399
AT3G15050	TA15917_4097	-0.0275853	-0.214097	-0.358275	-0.235874	-0.244281	-0.25372	-0.249258	-0.226156	-0.144178	0.144178
AT4G39350	FG143470	0.558374	0.109514	-0.0338652	-0.0530353	-0.0752083	-0.031644	0.0137822	0.0697026	-0.14338	0.14338
Sin ortologo	BP532965	-0.0146143	-0.0260226	0.116883	0.0880173	0.10361	0.0865669	0.0992133	0.0648075	0.142905	0.142905
AT2G46270	Z48603	-0.056721	-0.367876	-0.51073	-0.490604	-0.643291	-0.465314	-0.649796	-0.454905	-0.142854	0.142854
AT1G29400	FG171997	-0.574451	-0.666	-0.523198	-0.518803	-0.424094	-0.512478	-0.495156	-0.530597	0.142802	0.142802
Sin ortologo	BP527824	-0.369572	-0.245085	-0.38608	-0.404461	-0.392987	-0.404118	-0.397798	-0.371443	-0.140995	0.140995
AT4G33010	DW000972	-0.0422173	-0.0909698	-0.231874	-0.178783	-0.18819	-0.169102	-0.234992	-0.162304	-0.140904	0.140904
AT1G15550	AB032198	0.139194	0.228799	0.369606	0.372889	0.329334	0.352403	0.310436	0.30038	0.140808	0.140808
AT4G27450	EB679614	-0.13089	0.187811	0.327366	0.306067	0.508691	0.38743	0.393214	0.282813	0.139555	0.139555
AT3G30380	FG636485	-0.0210859	0.356199	0.494998	0.390183	0.471106	0.479895	0.48249	0.379112	0.138799	0.138799
AT3G53690	BP129428	-0.108984	-0.130324	0.0078281	0.100508	0.0474907	0.0326937	0.0864812	0.00509912	0.138152	0.138152
AT5G04190	FG194403	0.0228546	-0.109425	-0.245256	-0.203804	-0.175656	-0.175897	-0.17133	-0.151216	-0.135832	0.135832
AT2G31450	DW004242	-0.200837	-0.314096	-0.17852	-0.166072	-0.185564	-0.162465	-0.145688	-0.19332	0.135575	0.135575
AT4G00660	FG167027	0.0655526	0.173609	0.0392066	0.00514509	0.049179	0.0135547	0.00495551	0.0501718	-0.134403	0.134403
Sin ortologo	CV020784	0.0740906	0.301352	0.435695	0.411195	0.578714	0.472167	0.515817	0.398433	0.134343	0.134343
AT2G46550	FG146087	-0.0329505	0.11929	0.253384	0.191985	0.2367	0.25244	0.234976	0.179404	0.134094	0.134094
AT3G63010	DV160709	0.284634	0.294178	0.428163	0.407811	0.428713	0.394516	0.426818	0.380691	0.133985	0.133985
AT2G27830	DW002910	0.254798	-0.187752	-0.32031	-0.263315	-0.3969	-0.2822	-0.256144	-0.207403	-0.132558	0.132558
AT1G52340	BP133927	-0.436184	-0.284478	-0.152613	-0.152005	-0.016038	0.0709353	-0.129436	-0.157117	0.131865	0.131865
AT4G19830	BP133169	-0.300804	-0.13933	-0.00774599	0.0108222	0.0498606	0.0483544	-0.017463	-0.0509007	0.131584	0.131584
AT4G01860	AB293953	-0.0260974	-0.0914161	0.0398185	0.0211367	0.02253	0.0620234	0.0393142	0.00961563	0.131235	0.131235
AT2G20050	BP131184	0.7476	0.147812	0.0184864	0.00835093	0.0223831	0.0634043	-0.00423049	0.143401	-0.129325	0.129325
AT5G09530	DW003887	0.348966	0.0827513	-0.0450641	-0.0543866	-0.0670259	0.0145083	0.00677749	0.0409324	-0.127815	0.127815
AT1G13940	BP530457	-0.104044	-0.014563	0.112612	0.179857	0.166294	0.180927	0.212184	0.104753	0.127175	0.127175
Sin ortologo	BP135968	0.45122	0.161123	0.0343044	0.00564704	0.0494462	0.00548443	0.00516338	0.10177	-0.126818	0.126818
AT3G01320	BP135516	0.0119544	-0.0576983	0.0684188	0.0692691	0.0619119	0.145428	0.0774881	0.0538246	0.126117	0.126117
AT5G41110	BP135615	0.00900065	-0.0338893	0.0903769	0.0870532	0.194705	0.148396	0.0991843	0.0849752	0.124266	0.124266
AT4G01560	FG644069	-0.0513389	0.0229115	-0.0969879	-0.065194	-0.0791146	-0.0629693	-0.0562907	-0.0555691	-0.119899	0.119899
AT5G24750	TA19432_4097	-0.092318	-0.0619955	0.0574339	0.0366033	0.0131756	0.00253417	-0.00186939	-0.0066337	0.119429	0.119429
ATMG00750	BP129223	0.63648	0.148614	0.0293307	0.0721255	0.0229758	0.0427312	0.00146703	0.136246	-0.119283	0.119283
AT5G59030	EB428726	0.279318	0.24076	0.35975	0.337697	0.399525	0.363289	0.373331	0.336238	0.118991	0.118991
Sin ortologo	BP133961	-0.632034	-0.530815	-0.64934	-0.682737	-0.647119	-0.675096	-0.697239	-0.644912	-0.118525	0.118525
Sin ortologo	AM825618	0.139619	0.0885401	-0.0291669	-0.0331188	-0.112268	-0.00361966	-0.00952443	0.00578013	-0.117707	0.117707
AT5G04050	DW001753	-0.0547267	0.0270882	0.144748	0.0823751	0.0670883	0.0777851	0.107968	0.064618	0.11766	0.11766
Sin ortologo	BP528459	-0.110273	-0.109848	0.00625776	0.0127845	0.071341	-0.000710618	-0.0197381	-0.0214552	0.116106	0.116106
AT2G03810	BP528552	-0.137058	0.785323	0.899016	0.871859	1.11335	1.20369	0.91318	0.807051	0.113694	0.113694
AT5G54280	BP135878	-0.0200691	-0.027245	-0.140138	-0.149395	-0.211012	-0.156205	-0.155163	-0.122747	-0.112893	0.112893
Sin ortologo	BP535345	0.166306	0.091712	-0.0209319	-0.00709666	-0.00685835	-0.0461676	-0.10616	0.0101148	-0.112644	0.112644
AT2G31650	FG642093	-0.0983256	-0.0975605	0.0136581	-0.00389505	-0.0243852	-0.0351607	-0.0351198	-0.0401127	0.111219	0.111219
AT1G11580	FG140357	0.0418131	-0.110651	-0.221093	-0.280888	-0.364348	-0.297412	-0.255839	-0.212631	-0.110443	0.110443
AT1G16800	CV017247	0.0592778	-0.318925	-0.429097	-0.397441	-0.431367	-0.461692	-0.455395	-0.347805	-0.110172	0.110172
AT4G23895	EH623003	0.0933896	0.0509996	0.161009	0.175821	0.236215	0.195597	0.194003	0.158148	0.110009	0.110009
AT5G36930	BP530620	0.191053	0.457369	0.566821	0.588779	0.540762	0.538132	0.528803	0.487389	0.109452	0.109452
AT4G31450	EB684087	0.0644688	0.195111	0.30316	0.269112	0.3153	0.321178	0.320374	0.255529	0.108049	0.108049
AT5G64970	BP136012	0.422195	0.124813	0.0168764	-0.0424946	0.0194488	0.0573506	-0.00276832	0.0850601	-0.107936	0.107936
AT3G63080	TA16047_4097	0.0528364	0.0498918	0.156986	0.155281	0.147507	0.128309	0.126411	0.116746	0.107094	0.107094
AT3G53180	DW004572	-0.0955809	-0.151491	-0.045024	-0.0449486	-0.0399999	-0.00104758	-0.0194976	-0.0567985	0.106467	0.106467
AT3G24255	AM787547	0.0805347	0.123404	0.0191517	-0.0257316	0.0289563	0.03266	-0.00529923	0.0362393	-0.104252	0.104252
Sin ortologo	BP134722	0.386888	0.0613287	-0.0426055	-0.100793	-0.0615118	0.024368	0.0187435	0.0409169	-0.103934	0.103934
Sin ortologo	EB440294	-0.0336829	-0.0493147	0.0533815	0.0550624	0.125991	0.0770767	0.0829471	0.0444944	0.102696	0.102696
AT5G24670	TA19196_4097	-0.0864044	-0.123467	-0.0216942	0.0247921	-0.0192108	-0.00232614	0.00873776	-0.0313676	0.101773	0.101773
Sin ortologo	BP527958	0.338544	0.140765	0.0398162	0.0334593	0.058653	-0.025815	-0.0080238	0.0824856	-0.100949	0.100949
AT3G45620	TA19845_4097	-0.0352794	-0.0665572	0.0338072	0.0122459	-0.00454477	0.0179203	0.00415674	-0.00546446	0.100364	0.100364
AT2G05642	EB643431	-0.321857	-0.826293	-0.925973	-1.13617	-0.902466	-1.03453	-0.995221	-0.877502	-0.09968	0.09968
AT5G26180	TC152416	-0.210947	-0.0809858	0.0184054	-0.0240298	0.0770647	-0.0129928	0.0310666	-0.028917	0.0993912	0.0993912
AT3G50810	BP133009	0.228702	0.576812	0.675849	0.680788	0.702487	0.609405	0.646616	0.588665	0.0990372	0.0990372
Sin ortologo	EB444601	-0.119816	0.277445	0.376406	0.353308	0.391377	0.375102	0.380986	0.290687	0.0989614	0.0989614
AT2G35140	FG151198	1.00707	0.280925	0.182815	-0.0874896	-0.0148562	0.0884842	0.231881	0.241261	-0.0981106	0.0981106
AT5G51410	EB450662	-0.116191	-0.0880553	0.00964162	-0.00440534	0.00265796	0.0783462	0.0120269	-0.0151399	0.097697	0.097697
AT5G64010	DV160469	-0.0612889	-0.0334622	0.0640991	0.0300387	0.0263244	0.0714082	0.0593248	0.0223491	0.0975613	0.0975613
Sin ortologo	BP135595	-0.124024	-0.000505202	0.0966753	0.0653042	0.033794	0.0425841	0.0248354	0.0198091	0.0971805	0.0971805
Sin ortologo	TC162866	0.465232	0.0633868	-0.0326129	-0.0484384	-0.0564001	-0.0146385	0.0127468	0.0556108	-0.0959997	0.0959997
Sin ortologo	EB445209	0.313358	0.890197	0.984219	0.942756	1.10175	0.99146	1.05119	0.896419	0.0940222	0.0940222
AT3G28050	CV018637	0.000894848	0.00270481	0.0965496	0.0940885	0.117783	0.161263	0.161252	0.090648	0.0938447	0.0938447
Sin ortologo	EB444372	-0.0322991	-0.190345	-0.283917	-0.222887	-0.258734	-0.242056	-0.230519	-0.20868	-0.0935727	0.0935727
AT5G42220	BP130847	0.285464	0.116515	0.0246755	0.0292135	-0.11858	-0.0234395	-0.0270185	0.0409757	-0.0918393	0.0918393
AT4G19660	BP136409	0.0480099	0.033156	0.124762	0.149467	0.184271	0.140154	0.159475	0.119899	0.0916056	0.0916056
AT4G09140	BP133868	-0.652873	-0.411011	-0.319609	-0.253139	-0.207705	-0.324173	-0.306259	-0.353538	0.0914019	0.0914019
AT5G57250	DW002466	-0.0539056	-0.0917909	-0.000648455	-0.0119146	-0.0230418	-0.00328145	0.0114981	-0.0247264	0.0911425	0.0911425
AT1G76550	EH664045	0.00733616	-0.0410938	-0.130633	-0.134694	-0.136958	-0.10315	-0.104262	-0.0919221	-0.089539	0.089539
AT4G08685	FG629636	-0.548715	-0.179075	-0.0900726	0.0386397	0.00305774	-0.0510342	-0.00182723	-0.118432	0.0890029	0.0890029
AT2G38110	FG193881	0.11853	-0.233215	-0.321674	-0.315248	-0.363392	-0.248035	-0.369421	-0.247493	-0.0884589	0.0884589
AT4G16130	EB680344	-0.116577	-0.10503	-0.0168427	-0.0406506	-0.0334165	-0.0171208	-0.0366759	-0.0523306	0.0881876	0.0881876
Sin ortologo	BP130771	-0.110432	0.0111242	0.0992289	0.088963	0.0494623	0.0951529	0.0587119	0.0417444	0.0881047	0.0881047
AT5G18475	AM805726	0.240802	0.127162	0.0409561	0.00979783	0.0523266	0.00894313	0.00448983	0.0692112	-0.0862061	0.0862061
AT3G14470	BP534308	-0.0111376	0.00470069	0.0904658	0.0955088	0.0913625	0.0937448	0.126645	0.0701843	0.0857651	0.0857651
Sin ortologo	EB446987	-0.266142	0.0560244	0.14175	0.0983845	0.175357	0.128022	0.161524	0.0707027	0.0857253	0.0857253
AT4G16520	DW003404	0.169885	0.280607	0.364852	0.373546	0.325205	0.322743	0.327914	0.30925	0.0842446	0.0842446
AT3G03870	EH621387	0.0836784	0.274538	0.35785	0.332865	0.412986	0.413196	0.368096	0.320458	0.083312	0.083312
AT2G27680	FG139979	-0.168641	-0.263028	-0.345986	-0.325016	-0.365847	-0.361867	-0.322437	-0.307546	-0.0829579	0.0829579
AT5G18390	BP533040	-0.0244807	0.102049	0.184583	0.154378	0.246258	0.15367	0.216659	0.147588	0.0825341	0.0825341
AT2G23010	DW002484	0.0402573	0.020624	0.102861	0.107031	0.139961	0.169904	0.127142	0.101111	0.082237	0.082237
AT5G53300	FG645573	-0.0402991	-0.123138	-0.205168	-0.208836	-0.191598	-0.183248	-0.202475	-0.164966	-0.0820297	0.0820297
AT4G23420	EB431045	0.0349584	-0.180516	-0.261852	-0.220928	-0.210986	-0.271067	-0.206568	-0.188137	-0.0813366	0.0813366
AT3G01450	EB679410	0.255637	0.127311	0.0460695	0.0291412	0.0541463	-0.00523437	-0.0056762	0.0716278	-0.0812413	0.0812413
AT1G44770	TA17764_4097	0.0411007	0.0293881	0.110561	0.103384	0.129304	0.137388	0.131934	0.09758	0.0811726	0.0811726
AT1G14710	BP130016	-0.0183179	-0.0321789	-0.113337	-0.0995058	-0.0933673	-0.145345	-0.150878	-0.0932757	-0.0811579	0.0811579
AT3G01430	EB449027	0.0241409	-0.0424315	-0.123227	-0.0803271	-0.0827003	-0.0780036	-0.123046	-0.0722279	-0.0807958	0.0807958
AT4G30510	AM798183	0.101502	0.141633	0.222382	0.225904	0.228146	0.251971	0.26657	0.205444	0.0807488	0.0807488
AT5G56750	FG641357	-0.0706072	-0.127486	-0.208133	-0.165248	-0.176245	-0.151588	-0.155033	-0.15062	-0.0806467	0.0806467
Sin ortologo	EB449196	-0.148876	-0.143238	-0.0630764	-0.0686285	-0.0410847	-0.0631623	-0.0225333	-0.078657	0.0801613	0.0801613
AT1G55910	TC136762	0.110303	0.234194	0.313462	0.252314	0.260817	0.288301	0.255034	0.244918	0.0792678	0.0792678
AT3G17450	AJ133502	-0.0532179	-0.0341676	0.0447186	0.0531935	0.0290671	0.0528868	0.0618473	0.0220468	0.0788862	0.0788862
AT3G18990	FG638337	-0.0351118	-0.0622211	0.0153513	0.0211091	0.0164358	0.0542028	0.0396241	0.00705574	0.0775723	0.0775723
AT3G53480	AJ831379	-0.0613843	-0.0619019	0.0155228	0.0127215	0.0233417	0.0156541	0.0616542	0.000801154	0.0774247	0.0774247
AT2G31200	CV020254	-0.0430189	-0.129741	-0.206958	-0.197806	-0.203056	-0.162624	-0.181951	-0.160736	-0.0772172	0.0772172
AT3G50810	EB445159	0.211969	0.580384	0.65745	0.682825	0.701907	0.593418	0.653617	0.583081	0.0770663	0.0770663
AT1G28110	FG134511	-0.22116	-0.112866	-0.0360433	-0.054771	-0.000550065	-0.0153398	0.0123608	-0.0611956	0.0768222	0.0768222
AT4G38650	FG201006	-0.283732	-0.0589297	0.0176164	0.152627	0.0859215	-0.00338815	0.0184788	-0.0102009	0.0765462	0.0765462
AT1G43760	BP136984	-0.241671	-0.0847373	-0.00821029	0.0480359	0.0237819	0.0567572	0.0509625	-0.0221544	0.076527	0.076527
AT1G04640	CV017644	-0.161355	-0.289641	-0.36554	-0.341643	-0.419316	-0.338519	-0.345055	-0.32301	-0.0758995	0.0758995
AT1G27650	EB681531	0.164256	-0.122376	-0.198096	-0.262055	-0.227907	-0.204635	-0.186157	-0.148138	-0.0757198	0.0757198
Sin ortologo	EH622738	-0.12033	-0.010573	0.0651385	0.0637603	0.0470736	0.0788722	0.0542946	0.0254623	0.0757114	0.0757114
AT4G21215	TA21354_4097	-0.345632	-0.0742404	0.00136557	0.0266373	0.0696405	0.0432038	0.00133633	-0.0396698	0.075606	0.075606
AT3G46730	FG635762	0.0470654	0.186367	0.261954	0.265849	0.253429	0.275098	0.254518	0.220611	0.0755867	0.0755867
AT5G62670	TA19899_4097	0.0341125	-0.0370892	0.0383893	0.0452737	0.0525203	0.0578153	0.0663858	0.0367725	0.0754784	0.0754784
Sin ortologo	CV021159	-0.0832522	-0.104618	-0.0291456	-0.012972	-0.00676542	-0.0433734	-0.0456775	-0.0465435	0.0754727	0.0754727
Sin ortologo	CV021358	-0.00585759	0.0178938	0.0928626	0.118292	0.105685	0.142344	0.143186	0.0877722	0.0749688	0.0749688
AT2G30950	EH615143	-0.0714353	-0.113249	-0.188124	-0.206445	-0.251435	-0.195304	-0.196524	-0.174645	-0.0748753	0.0748753
AT1G77120	DW001339	0.164314	0.346527	0.420802	0.363828	0.435305	0.393645	0.415929	0.362907	0.0742754	0.0742754
Sin ortologo	BP136422	-0.358212	-0.363706	-0.289903	-0.292163	-0.191768	-0.295212	-0.282163	-0.296161	0.073803	0.073803
AT5G48050	TA18461_4097	0.0528059	0.133331	0.207005	0.195632	0.175681	0.178207	0.242867	0.169361	0.0736744	0.0736744
AT3G13750	EB426278	-0.0963086	0.18166	0.25518	0.215451	0.2625	0.263024	0.209479	0.184426	0.0735205	0.0735205
AT4G36730	DW002371	-0.085697	-0.0664823	0.00694618	-0.00366944	0.00825734	0.0269622	0.0292375	-0.0120637	0.0734285	0.0734285
Sin ortologo	TA21734_4097	-0.181149	-0.113158	-0.0402958	-0.0613707	-0.0336061	-0.00719394	-0.00758229	-0.0634794	0.0728619	0.0728619
Sin ortologo	BP530030	0.044714	0.223665	0.296296	0.270813	0.244863	0.28659	0.246127	0.230438	0.072631	0.072631
AT5G24970	EB432218	-0.111656	-0.0830318	-0.0104234	0.0145814	0.00589652	-0.0188891	0.0352216	-0.024043	0.0726084	0.0726084
Sin ortologo	FG644454	0.0215129	0.181949	0.254463	0.217536	0.208109	0.228738	0.199828	0.187448	0.0725136	0.0725136
AT5G64070	TA16984_4097	-0.0402202	-0.00214086	0.0695769	0.0659274	0.0309716	0.0396402	0.0305238	0.0277541	0.0717178	0.0717178
AT1G09794	BP530719	-0.10559	0.0714857	0.142488	0.0940685	0.11794	0.126253	0.0858226	0.0760668	0.0710024	0.0710024
AT1G48910	EB450794	0.00210634	-0.052666	-0.123517	-0.1178	-0.130604	-0.116998	-0.118754	-0.0940332	-0.0708507	0.0708507
Sin ortologo	FG178196	0.0630648	0.121762	0.192096	0.207279	0.18455	0.189761	0.18684	0.163622	0.0703342	0.0703342
AT2G28760	AY619951	0.0215918	-0.0129939	-0.0830527	-0.0456967	-0.0636021	-0.062086	-0.0411433	-0.0409976	-0.0700588	0.0700588
AT4G30600	FG638572	0.026157	0.0624845	0.132485	0.118401	0.0992736	0.118869	0.121062	0.0969618	0.0700004	0.0700004
AT5G27320	EB433403	-0.0335644	0.0857758	0.155579	0.182254	0.208031	0.197955	0.209223	0.143608	0.0698031	0.0698031
AT2G30570	FG641318	-0.123438	-0.207296	-0.276932	-0.286837	-0.325968	-0.25674	-0.289631	-0.252406	-0.069636	0.069636
Sin ortologo	BP530322	0.0718663	0.117191	0.186476	0.194213	0.184041	0.190464	0.179662	0.160559	0.0692849	0.0692849
AT3G42170	DW004055	-0.033858	-0.060467	0.00769332	0.0395713	0.0345557	0.018774	0.0110763	0.00247795	0.0681603	0.0681603
AT4G29890	DV160857	-0.0379873	-0.0239994	0.043803	0.0253157	0.0430605	0.0493979	0.0302881	0.0185541	0.0678024	0.0678024
AT3G29763	FG643419	0.191194	0.233397	0.299726	0.306049	0.384632	0.308296	0.330927	0.29346	0.0663286	0.0663286
Sin ortologo	EB444820	-0.0551924	0.0433361	0.10962	0.143719	0.145834	0.152781	0.176572	0.102381	0.0662837	0.0662837
Sin ortologo	BP527393	0.131436	0.0568178	-0.00904084	-0.103071	0.0072806	-0.022585	-0.00814727	0.00752716	-0.0658586	0.0658586
AT5G42240	TA15503_4097	0.0717528	0.250628	0.316322	0.26919	0.289919	0.296079	0.312289	0.258026	0.0656941	0.0656941
AT5G41761	DV160276	0.17831	0.62946	0.695148	0.673164	0.803788	0.739673	0.76864	0.641169	0.0656885	0.0656885
AT5G58620	FG133435	0.0713351	0.27993	0.345538	0.330379	0.337372	0.328054	0.322999	0.287944	0.0656079	0.0656079
AT5G51720	EB680812	-0.13307	-0.322945	-0.388308	-0.384861	-0.468523	-0.37225	-0.477842	-0.363971	-0.0653635	0.0653635
AT5G52520	FG136486	-0.148372	-0.166627	-0.231875	-0.210299	-0.213199	-0.197935	-0.213456	-0.197395	-0.0652486	0.0652486
AT3G60750	EU647214	-0.0950173	-0.146979	-0.212156	-0.203529	-0.226352	-0.22759	-0.21532	-0.189563	-0.0651762	0.0651762
Sin ortologo	EH623355	0.503581	0.56946	0.634323	0.60333	0.595617	0.619853	0.596218	0.588912	0.0648622	0.0648622
AT1G75280	CV017686	-0.0257765	-0.10373	-0.168373	-0.140514	-0.174567	-0.167627	-0.186683	-0.138182	-0.0646432	0.0646432
AT3G59970	EH624378	-0.0303177	-0.0551035	-0.119365	-0.130962	-0.133868	-0.176216	-0.170898	-0.116676	-0.0642613	0.0642613
AT4G00730	EH620239	-0.0812472	-0.0395546	0.0244946	0.0273548	0.106308	0.0620125	0.0442504	0.0205169	0.0640492	0.0640492
AT1G48600	BP137098	-0.0995916	-0.244034	-0.307976	-0.404846	-0.430456	-0.311232	-0.336868	-0.305001	-0.0639419	0.0639419
AT2G34930	BP130216	-0.054416	0.289432	0.352958	0.325614	0.38449	0.33397	0.436954	0.295572	0.0635263	0.0635263
AT1G02205	DV161825	-0.0192033	-0.0973368	-0.16039	-0.192886	-0.161971	-0.163553	-0.156106	-0.135921	-0.0630535	0.0630535
Sin ortologo	AJ719149	-0.141851	-0.0348615	0.0281284	0.0757021	0.0974864	0.0360091	0.10883	0.0242062	0.0629899	0.0629899
AT3G52960	DV999531	-0.0103241	-0.176048	-0.238755	-0.187886	-0.193286	-0.251835	-0.206352	-0.180641	-0.062707	0.062707
AT5G38280	BP133402	0.0070398	-0.0192593	0.0432927	0.0239323	0.0309097	0.0304316	0.0254457	0.0202561	0.062552	0.062552
AT1G13570	EG649765	0.0237809	0.0286022	0.0909474	0.0953205	0.103027	0.089483	0.0858809	0.0738631	0.0623452	0.0623452
AT5G60990	BP527516	-0.0498711	-0.0237775	0.0383392	0.0378764	0.0279055	0.0302023	0.0640861	0.017823	0.0621167	0.0621167
AT5G64570	EB424775	-0.249277	0.0111242	0.0732167	0.0416691	0.123346	0.0964948	0.144576	0.0344499	0.0620925	0.0620925
AT5G07940	BP533685	-0.0536791	-0.041433	0.0206292	-0.00529234	-0.00933929	0.00922135	0.00486703	-0.010718	0.0620622	0.0620622
AT2G42450	EB680640	-0.0147425	0.0252372	0.0870766	0.0408308	0.0397906	0.0480199	0.0444152	0.0386611	0.0618393	0.0618393
AT1G13580	TA17702_4097	-0.000669907	0.0747218	0.135996	0.118318	0.111987	0.120978	0.112813	0.0963064	0.0612743	0.0612743
AT5G42520	EB679555	0.0247016	0.0679945	0.129199	0.147035	0.174711	0.176235	0.151279	0.124451	0.0612044	0.0612044
AT1G68690	AM823903	-0.0895	-0.111061	-0.0503049	-0.0336527	-0.0210269	-0.0451679	-0.0217933	-0.0532152	0.0607558	0.0607558
AT5G13930	TA20201_4097	-0.0541128	-0.25429	-0.31482	-0.314571	-0.334091	-0.311196	-0.370409	-0.27907	-0.0605299	0.0605299
AT1G75690	CV019171	-0.134332	-0.179558	-0.239994	-0.205542	-0.208606	-0.204543	-0.217176	-0.198536	-0.0604358	0.0604358
AT4G00650	EB450258	-0.023243	-0.012716	0.0469395	0.0240613	0.0253004	0.0285497	0.0365589	0.0179215	0.0596556	0.0596556
AT3G18000	BP192559	-0.060211	-0.115617	-0.174617	-0.194976	-0.215628	-0.207252	-0.181639	-0.164277	-0.0590002	0.0590002
AT4G32260	BP133765	-0.150095	-0.30092	-0.359703	-0.383132	-0.444126	-0.38364	-0.366215	-0.341119	-0.058783	0.058783
AT4G15850	BP132842	-0.0376175	-0.0118871	0.0468176	0.0264927	0.0227221	0.0607363	0.0287023	0.0194238	0.0587047	0.0587047
AT5G55600	DW005130	-0.103219	-0.100913	-0.0428259	-0.0325206	-0.042781	-0.0147414	-0.0458513	-0.054693	0.0580867	0.0580867
Sin ortologo	BP533553	-0.0988194	-0.0569183	0.000714273	-0.00337276	0.011666	0.00833939	-0.0200626	-0.0226362	0.0576325	0.0576325
AT5G17680	FG182160	-0.00469323	0.0278099	0.0852967	0.0943586	0.0943288	0.118293	0.111611	0.0752864	0.0574869	0.0574869
AT1G26190	FG635368	0.0469734	0.199535	0.256795	0.273259	0.327098	0.338794	0.342777	0.255033	0.0572602	0.0572602
Sin ortologo	FG635358	0.0164277	-0.0195909	0.0374452	0.0516197	0.0379469	0.0367657	0.0287279	0.0270489	0.0570361	0.0570361
AT4G32160	FG635734	0.00645785	-0.0326747	0.0242936	0.0240104	0.0348402	0.0482768	0.0202563	0.0179229	0.0569683	0.0569683
AT5G48050	EB426924	0.0500498	0.0926265	0.149188	0.184464	0.149696	0.158365	0.216164	0.142936	0.056561	0.056561
AT4G39730	BP128466	0.0385192	0.0425768	0.0989379	0.0827312	0.0961932	0.0935076	0.0789191	0.0759121	0.0563611	0.0563611
AT1G22400	AB176524	-0.303567	-0.060025	-0.00367302	0.00275731	0.114566	0.118502	0.101365	-0.00429646	0.0563519	0.0563519
Sin ortologo	TC161893	-0.248802	-0.0593154	-0.00299179	0.0487338	0.0193101	-0.0240806	0.00377847	-0.037624	0.0563236	0.0563236
AT4G12740	TA21706_4097	-0.107657	-0.0362766	0.0197581	0.021707	0.00536679	-0.00352763	0.0165619	-0.0120096	0.0560347	0.0560347
AT1G18640	EB449230	-0.00518869	-0.0267915	-0.0826755	-0.0692937	-0.0613733	-0.0758184	-0.0615264	-0.0546668	-0.055884	0.055884
AT3G19170	FG172153	-0.0910516	-0.174173	-0.230041	-0.229014	-0.227902	-0.200917	-0.239875	-0.198996	-0.0558681	0.0558681
Sin ortologo	FG197449	-0.168462	-0.0160288	0.0397083	0.0313057	0.0174802	0.0601803	-0.00496878	-0.00582639	0.0557371	0.0557371
AT5G38410	CV020620	-0.0462954	-0.0722462	-0.127982	-0.112668	-0.111749	-0.0964857	-0.104047	-0.0959248	-0.0557356	0.0557356
AT1G64200	EH665313	-0.0497111	-0.0137442	-0.0691817	-0.0717787	-0.0642534	-0.0693963	-0.100193	-0.0626083	-0.0554374	0.0554374
AT5G49890	EB434552	0.00730477	0.00222871	0.0574301	0.0465401	0.0389348	0.050556	0.0430475	0.0351489	0.0552013	0.0552013
AT2G40410	AY029749	-0.00766162	6.24569e-05	0.0551896	0.0506715	0.0455561	0.0463177	0.0502061	0.0343345	0.0551271	0.0551271
Sin ortologo	BP534656	-0.0978729	-0.00390793	0.0508371	0.0277516	0.0471673	0.0792282	0.0507865	0.0219985	0.054745	0.054745
AT5G04660	EB432394	0.0207854	-0.139535	-0.194175	-0.190463	-0.192867	-0.150022	-0.144481	-0.141537	-0.0546396	0.0546396
AT4G26570	EB438934	-0.0490709	-0.0713958	-0.0168055	-0.0170005	0.0149406	0.0196603	-0.0066289	-0.018043	0.0545904	0.0545904
AT4G23160	FG187103	-0.0279157	0.15693	0.211267	0.23179	0.216088	0.238827	0.19262	0.17423	0.0543367	0.0543367
AT2G01850	EB429551	-0.0978197	0.153544	0.207698	0.173404	0.261685	0.260227	0.246808	0.172221	0.054154	0.054154
AT1G16210	AJ632967	-0.0320841	0.00523965	0.0593225	0.047917	0.0295668	0.0300038	0.0338343	0.0248285	0.0540828	0.0540828
Sin ortologo	TA21076_4097	-0.119598	-0.0626911	-0.00891121	-0.000300139	0.032211	-0.0220028	-0.0239768	-0.0293241	0.0537799	0.0537799
Sin ortologo	DV159282	-0.123516	-0.0110216	0.0427334	0.0342252	0.0551509	0.0941013	0.0836475	0.0250458	0.053755	0.053755
Sin ortologo	EB443768	-0.0676697	-0.0183326	0.0351446	0.00531149	0.0184501	0.0230497	0.0335204	0.00421057	0.0534772	0.0534772
AT1G29850	TA14957_4097	0.124684	0.0647477	0.011906	0.0374475	0.0456748	0.0146608	0.025033	0.0463077	-0.0528418	0.0528418
Sin ortologo	DV999443	-0.00858461	0.0479987	0.100405	0.111442	0.121836	0.129305	0.0925679	0.0849958	0.0524066	0.0524066
AT1G78300	TA12296_4097	-0.0527767	-0.0581631	-0.110253	-0.103308	-0.106812	-0.106503	-0.105281	-0.0918711	-0.0520896	0.0520896
Sin ortologo	TA16245_4097	0.130241	0.152905	0.204974	0.21374	0.216108	0.202261	0.205758	0.189427	0.0520688	0.0520688
AT4G10080	EH620364	-0.0257939	-0.0573335	-0.00535458	0.00411575	0.0148369	0.0118079	0.00894906	-0.00696748	0.0519789	0.0519789
AT1G12820	DV999488	-0.0432881	-0.0595834	-0.00776839	-0.0110206	0.00214835	0.00380414	-0.002152	-0.0168371	0.051815	0.051815
AT1G78560	DW001009	-0.0853999	-0.290458	-0.342243	-0.345295	-0.411274	-0.340342	-0.353135	-0.309735	-0.0517849	0.0517849
AT4G27870	CV019357	-0.106539	0.106831	0.158487	0.180582	0.28198	0.213912	0.215526	0.150112	0.0516558	0.0516558
AT1G15910	TA11940_4097	-0.0886255	-0.176706	-0.228319	-0.232117	-0.25212	-0.226173	-0.262443	-0.209501	-0.0516132	0.0516132
AT3G50820	CV016128	-0.0837782	-0.221538	-0.273082	-0.273091	-0.275119	-0.242248	-0.256981	-0.232262	-0.0515436	0.0515436
AT4G03420	EB429327	-0.0925724	0.0591702	0.110412	0.100127	0.227815	0.173034	0.101869	0.0971221	0.0512422	0.0512422
AT5G19840	EB444096	0.0204457	-0.02298	0.0277969	0.0274319	0.0224153	0.0472941	0.0324202	0.0221177	0.0507768	0.0507768
Sin ortologo	TA18314_4097	-0.0755757	-0.0762397	-0.0255087	-0.0424017	-0.0462366	-0.0344023	-0.0442686	-0.0492333	0.050731	0.050731
Sin ortologo	EH622203	0.0155656	0.0185229	0.068852	0.0540787	0.0675847	0.0618965	0.0543889	0.0486985	0.0503291	0.0503291
Sin ortologo	FG201694	0.00533186	-0.126215	-0.176535	-0.162959	-0.154474	-0.148695	-0.143561	-0.129587	-0.0503204	0.0503204
AT2G23940	TA15823_4097	0.00675077	0.0211089	0.0712297	0.0712691	0.0490376	0.0631812	0.0517835	0.0477658	0.0501207	0.0501207
Sin ortologo	TA22005_4097	-0.0387935	0.0239989	0.0737765	0.0983609	0.0990147	0.0952815	0.0814904	0.0618756	0.0497776	0.0497776
AT2G38540	EG649620	0.080144	0.0717741	0.0222597	0.0214502	0.00778845	0.0235809	0.0164811	0.0347826	-0.0495144	0.0495144
Sin ortologo	EB447213	0.00685786	0.183787	0.233216	0.224329	0.226286	0.255789	0.297376	0.203949	0.0494289	0.0494289
AT1G61620	TA20716_4097	0.000481577	0.00449329	0.0538277	0.0525966	0.0388059	0.0592309	0.0477568	0.0367418	0.0493344	0.0493344
AT5G67090	TA21215_4097	-0.0682633	0.0900619	0.139299	0.136315	0.175763	0.157317	0.173791	0.114898	0.0492372	0.0492372
Sin ortologo	EH620543	0.0644854	0.0952684	0.144169	0.146577	0.134792	0.125555	0.149087	0.122848	0.0489004	0.0489004
AT1G74910	EH615620	-0.035554	-0.16256	-0.211014	-0.218337	-0.243077	-0.239029	-0.233466	-0.191862	-0.0484535	0.0484535
Sin ortologo	EB439109	-0.0521936	-0.00990552	0.0382468	0.0211604	0.0131711	0.02735	0.0220496	0.00855411	0.0481523	0.0481523
AT4G23160	AB124647	-0.0282169	-0.0158369	0.0317707	0.00529613	0.00913929	0.00775381	0.0137808	0.00338384	0.0476076	0.0476076
AT1G62040	TA14521_4097	0.0806122	0.0739949	0.121531	0.117386	0.119596	0.126501	0.114547	0.107738	0.0475362	0.0475362
AT1G34370	DW004183	-0.00367914	0.0805479	0.127844	0.109638	0.0995941	0.11509	0.0938102	0.0889779	0.047296	0.047296
AT3G53500	TA13397_4097	-0.0460258	-0.00497344	-0.0521918	-0.049926	-0.0537546	-0.0669088	-0.056167	-0.0471353	-0.0472183	0.0472183
AT4G02760	EB425239	0.0360608	-0.153386	-0.200392	-0.216387	-0.223573	-0.185663	-0.24229	-0.169375	-0.0470058	0.0470058
AT4G05150	TA15871_4097	-0.0977776	-0.282392	-0.329137	-0.369627	-0.418327	-0.31597	-0.344358	-0.308227	-0.0467452	0.0467452
Sin ortologo	AM840154	-0.0480382	0.18853	0.235149	0.224689	0.227967	0.27591	0.316757	0.202995	0.046619	0.046619
Sin ortologo	EB446030	-0.0579354	-0.0379142	-0.084309	-0.0776221	-0.0776665	-0.075495	-0.0955139	-0.0723509	-0.0463949	0.0463949
AT1G62040	TA14522_4097	0.0807539	0.0711062	0.117217	0.126396	0.11487	0.129414	0.113501	0.107608	0.0461108	0.0461108
AT2G30570	CV021734	-0.0978136	-0.204745	-0.250736	-0.254764	-0.255199	-0.248315	-0.238043	-0.221374	-0.0459915	0.0459915
Sin ortologo	EB439836	0.0235879	-0.0063759	0.0394698	0.042134	0.0377737	0.0542596	0.0385026	0.0327645	0.0458457	0.0458457
AT3G07760	EB439183	0.0604481	0.0398083	0.085583	0.0925575	0.105002	0.0843673	0.0811194	0.0784123	0.0457747	0.0457747
AT2G42450	EB446228	-0.0185771	0.0357444	0.0811025	0.0585601	0.0508632	0.0591766	0.0551557	0.0460036	0.0453581	0.0453581
AT3G55960	EB427773	-0.0183929	0.00687518	0.0521198	0.0305262	0.0355266	0.0372168	0.0270853	0.0244224	0.0452446	0.0452446
AT3G19630	FG177153	-0.009016	0.012089	-0.0331505	-0.0290999	-0.0282932	-0.0622884	-0.0399907	-0.0271071	-0.0452395	0.0452395
AT5G55600	TC148439	-0.104229	-0.100132	-0.0551448	-0.0323843	-0.0499829	-0.0167478	-0.0502213	-0.0584059	0.0449869	0.0449869
Sin ortologo	DV160080	-0.0334695	0.155148	0.200115	0.228314	0.205608	0.222512	0.235852	0.17344	0.0449675	0.0449675
AT5G09650	EB433227	-0.0678793	-0.111148	-0.156091	-0.140958	-0.172964	-0.149974	-0.155185	-0.136314	-0.0449429	0.0449429
AT4G16830	TA14616_4097	0.00295969	-0.0261148	0.0187982	0.0120286	0.0373012	0.0194473	0.0124411	0.0109802	0.044913	0.044913
AT2G18260	EH615261	-0.0725179	-0.130318	-0.175141	-0.170347	-0.206095	-0.18444	-0.191146	-0.161429	-0.044823	0.044823
AT1G67230	TA17781_4097	-0.0272265	-0.00187575	0.0427766	0.0665535	0.0473858	0.0381716	0.0464094	0.0303135	0.0446523	0.0446523
AT4G37070	EB434152	-0.0278656	0.0388491	0.0829755	0.0638194	0.0605075	0.107997	0.0968227	0.0604436	0.0441264	0.0441264
AT2G23790	EH623052	0.140364	-0.111446	-0.155447	-0.153633	-0.157245	-0.253206	-0.173169	-0.123397	-0.044001	0.044001
AT1G77120	EG649728	0.218515	0.387929	0.431827	0.418413	0.459085	0.426593	0.409017	0.393054	0.043898	0.043898
AT1G09570	EB442795	-0.0731051	-0.0613496	-0.0174666	-0.0166267	-0.011783	-0.00905851	0.0123688	-0.0252887	0.043883	0.043883
AT5G52660	EB441414	0.036686	-0.0810288	-0.124793	-0.115141	-0.207084	-0.144434	-0.125625	-0.108774	-0.0437637	0.0437637
Sin ortologo	TA15963_4097	0.0687173	0.0525913	0.0962676	0.106145	0.111	0.109984	0.11269	0.0939137	0.0436764	0.0436764
AT5G28770	TA19438_4097	-0.0363118	0.0835645	0.127046	0.129044	0.201656	0.179543	0.156405	0.120135	0.0434817	0.0434817
Sin ortologo	TA11907_4097	0.0287425	0.0888018	0.132212	0.097985	0.115834	0.115537	0.105243	0.097765	0.0434104	0.0434104
AT1G73060	EB682679	-0.0848507	-0.166749	-0.209925	-0.176843	-0.189972	-0.184329	-0.202107	-0.173539	-0.0431759	0.0431759
AT4G03030	TA21662_4097	0.0335357	0.0331878	0.0762439	0.0873945	0.0995613	0.0873006	0.10188	0.0741577	0.0430561	0.0430561
AT3G26300	DQ350362	-0.024109	0.135024	0.178063	0.178995	0.206673	0.198148	0.154737	0.14679	0.0430399	0.0430399
Sin ortologo	EB434574	-0.090351	-0.127601	-0.170477	-0.160824	-0.153834	-0.156884	-0.185046	-0.149288	-0.0428765	0.0428765
Sin ortologo	TA14351_4097	0.108027	0.0713462	0.0284932	0.0526716	0.0440131	0.0149692	0.0530473	0.053224	-0.042853	0.042853
AT2G14820	EB677890	-0.121821	-0.0745651	-0.0317462	-0.0257565	-0.0373638	-0.0434852	-0.0323898	-0.0524468	0.0428189	0.0428189
AT3G61220	AJ632867	0.00132014	0.0825162	0.125264	0.105346	0.108919	0.0894528	0.0999972	0.0875451	0.0427483	0.0427483
Sin ortologo	DW002772	-0.00708927	6.44735e-05	0.0427998	0.0343704	0.0269885	0.0317918	0.0344413	0.0233381	0.0427354	0.0427354
AT4G19120	AB120529	-0.0736868	-0.146783	-0.189284	-0.200269	-0.208446	-0.191406	-0.18134	-0.170173	-0.0425013	0.0425013
AT5G38690	AJ718232	-0.0269213	-0.0610646	-0.103389	-0.0919839	-0.0824096	-0.0880323	-0.0807731	-0.0763677	-0.0423247	0.0423247
AT2G27680	BP131946	-0.0929913	-0.171958	-0.214255	-0.230763	-0.226755	-0.220426	-0.202842	-0.194284	-0.0422971	0.0422971
AT5G09460	TA19116_4097	-0.0349221	-0.0146581	0.0272065	0.0456246	0.0322318	0.0298905	0.0503624	0.0193908	0.0418646	0.0418646
AT1G07040	BP132865	0.124607	0.255037	0.296807	0.276578	0.311573	0.294727	0.288933	0.264037	0.0417697	0.0417697
Sin ortologo	TA16032_4097	-0.00804261	-0.0232885	0.0183707	0.0197236	0.0186674	0.0627152	0.034626	0.0175388	0.0416592	0.0416592
Sin ortologo	DV160550	-0.00315318	0.0451078	0.0865347	0.0901608	0.0681583	0.100133	0.0727032	0.0656634	0.0414269	0.0414269
AT5G18400	TA13996_4097	0.0611091	0.0915587	0.0501538	0.060416	0.0528558	0.0503528	0.0576656	0.0605874	-0.0414049	0.0414049
AT5G47400	DW001744	-0.000875016	-0.0154393	0.0258037	0.0254311	0.0332619	0.0573198	0.0363745	0.0231252	0.041243	0.041243
AT5G19140	DV158663	0.0268969	0.157657	0.198621	0.177186	0.208138	0.198178	0.201934	0.166944	0.0409639	0.0409639
AT4G06634	AB017694	0.0234728	0.0442503	0.00344829	0.00483447	0.0080946	0.00281476	0.00981452	0.0138185	-0.040802	0.040802
Sin ortologo	CV018016	-0.102261	-0.219184	-0.259837	-0.254817	-0.317596	-0.256816	-0.247958	-0.236924	-0.0406535	0.0406535
AT4G33985	BP530884	-0.0378348	-0.026997	0.0132137	0.0166718	0.0198756	0.0267905	0.0146109	0.00376154	0.0402107	0.0402107
AT3G13800	EB451223	-0.0538884	-0.0508882	-0.091058	-0.105044	-0.114938	-0.0878336	-0.0914654	-0.0850165	-0.0401698	0.0401698
AT5G63190	EB683615	0.0227434	0.126506	0.165977	0.158978	0.176115	0.154781	0.155754	0.137265	0.0394712	0.0394712
AT4G32410	CV017624	-0.0559045	-0.0217318	-0.0610539	-0.0725155	-0.0687682	-0.0617156	-0.0660441	-0.0582476	-0.0393221	0.0393221
AT4G29490	TA21729_4097	0.0123392	-0.0218537	0.0174261	0.0211603	0.0277072	0.025175	0.0392859	0.01732	0.0392798	0.0392798
AT1G47500	EB435391	0.00418522	0.0209504	0.0598515	0.04936	0.0434706	0.0465278	0.0672155	0.0416516	0.0389011	0.0389011
Sin ortologo	BP531217	0.0723532	0.0327258	-0.00615289	-0.0134729	-0.0183906	-0.0265398	-0.0199153	0.00294394	-0.0388787	0.0388787
AT2G14170	TA15877_4097	0.0383783	0.0636393	0.10246	0.0852269	0.106958	0.0879154	0.082514	0.0810132	0.0388204	0.0388204
AT5G04140	DW000848	-0.138893	-0.211565	-0.250254	-0.297618	-0.288357	-0.283555	-0.247038	-0.245326	-0.0386885	0.0386885
AT3G05910	TA18106_4097	-0.02917	-0.0461219	-0.0846713	-0.089424	-0.0714942	-0.0745065	-0.0873786	-0.0689666	-0.0385494	0.0385494
AT3G47470	EB429759	-0.0449144	-0.232379	-0.270436	-0.316651	-0.374647	-0.26281	-0.332862	-0.2621	-0.0380575	0.0380575
Sin ortologo	EB449388	0.049807	0.0671941	0.105166	0.097365	0.101555	0.114306	0.0988237	0.0906024	0.0379721	0.0379721
AT5G08050	CV019856	-0.099009	-0.198808	-0.236615	-0.254778	-0.267161	-0.219116	-0.231092	-0.215226	-0.0378075	0.0378075
Sin ortologo	TA20124_4097	-0.0333833	0.0270052	0.064675	0.0585488	0.0421426	0.0538973	0.0754755	0.0411944	0.0376698	0.0376698
AT5G65720	EB450728	-0.0194823	-0.0763058	-0.113903	-0.088576	-0.100687	-0.112385	-0.102922	-0.0877515	-0.0375975	0.0375975
AT3G58010	TA17910_4097	-0.0576899	-0.100771	-0.138048	-0.134759	-0.133026	-0.118491	-0.145893	-0.118382	-0.0372764	0.0372764
Sin ortologo	EH622086	0.0805617	0.0613879	0.098428	0.0979946	0.122065	0.0945294	0.101118	0.0937264	0.0370401	0.0370401
Sin ortologo	BP532982	-0.015615	0.00461072	0.0416021	0.0354266	0.0580943	0.0644876	0.0424154	0.0330031	0.0369914	0.0369914
AT5G46210	DW003088	-0.0116573	-0.00675572	0.0300264	0.0218577	0.021914	0.060425	0.0248019	0.0200874	0.0367821	0.0367821
AT3G08890	EB440426	0.0317627	0.0791284	0.115842	0.115627	0.103537	0.124251	0.130154	0.100043	0.0367133	0.0367133
AT2G23670	EB427221	-0.0677336	-0.160666	-0.197349	-0.179348	-0.217582	-0.172811	-0.174261	-0.167107	-0.0366827	0.0366827
AT1G02080	EB444262	0.0116742	0.010143	0.046497	0.0441267	0.0526369	0.0406024	0.0613021	0.0381403	0.036354	0.036354
AT5G66530	EH615194	-0.101474	-0.181709	-0.217978	-0.226107	-0.271812	-0.257801	-0.257179	-0.216294	-0.0362695	0.0362695
AT1G02680	EB446944	-0.0191743	-0.0338675	0.00232548	0.00201979	0.023009	0.00742635	0.00916467	-0.0012995	0.036193	0.036193
AT4G24620	FG158493	-0.0480332	-0.127211	-0.163365	-0.179976	-0.173432	-0.158008	-0.151112	-0.14302	-0.0361539	0.0361539
AT1G02190	TA17556_4097	-0.00899527	-0.0704791	-0.106527	-0.112801	-0.110946	-0.0913456	-0.123806	-0.0892715	-0.0360484	0.0360484
Sin ortologo	AJ632880	-0.0180005	0.0723634	0.108338	0.115812	0.144553	0.130084	0.125849	0.0969998	0.0359742	0.0359742
AT4G23160	TA15684_4097	0.00974916	-0.0172172	0.0184312	0.0231344	0.0242146	0.021953	0.0142608	0.0135037	0.0356484	0.0356484
AT5G58370	BP134953	-0.169046	-0.0878485	-0.0522367	-0.0627257	-0.0629629	-0.0711702	-0.0456335	-0.0788033	0.0356118	0.0356118
AT5G12960	EB446422	0.101944	0.188199	0.223627	0.27267	0.220456	0.233494	0.244605	0.212142	0.0354279	0.0354279
Sin ortologo	X77915	-0.018843	0.00338623	0.0387335	0.0312603	0.0346713	0.0301381	0.048683	0.0240042	0.0353473	0.0353473
AT1G74380	EB439249	0.0448367	0.0307561	0.066085	0.0749538	0.0664431	0.0682864	0.0740532	0.0607735	0.0353289	0.0353289
Sin ortologo	AB195174	-0.0808491	-0.0552058	-0.0199371	-0.0174836	-0.0212924	0.0295177	-0.0123108	-0.0253659	0.0352687	0.0352687
AT3G20770	TA14682_4097	0.000765841	0.138009	0.173122	0.159961	0.212445	0.201919	0.179411	0.152233	0.0351129	0.0351129
AT3G60210	CV021013	0.0163536	-0.025382	-0.0604304	-0.0388948	-0.0411447	-0.0677478	-0.046099	-0.0376207	-0.0350485	0.0350485
AT2G41760	TA19358_4097	-0.0303323	-0.092083	-0.127123	-0.133662	-0.117469	-0.151932	-0.123276	-0.11084	-0.0350403	0.0350403
AT1G79150	FG637268	-0.0517701	-0.00755251	0.0273927	0.0217319	0.00618124	0.0216208	0.0181524	0.00510804	0.0349452	0.0349452
AT5G51720	FG642183	-0.0582891	-0.163716	-0.198644	-0.180246	-0.205903	-0.178742	-0.207764	-0.170472	-0.0349281	0.0349281
AT3G56710	EB434843	0.0610306	0.129438	0.163845	0.158276	0.148141	0.155691	0.150085	0.138072	0.0344062	0.0344062
AT1G79000	FG167416	-0.0639557	-0.0102447	0.0240683	0.00335733	0.0288628	0.0245963	0.0120908	0.00268216	0.034313	0.034313
AT3G22845	EB678794	0.0826028	0.0927202	0.0584544	0.0576489	0.0485453	0.0362407	0.0550717	0.061612	-0.0342658	0.0342658
AT3G11450	TA15040_4097	-0.0148049	0.003661	0.037733	0.0396317	0.0589635	0.0646888	0.0571814	0.0352935	0.034072	0.034072
AT2G35680	EB447103	0.123955	0.205085	0.239009	0.223967	0.267641	0.259752	0.239609	0.222717	0.0339234	0.0339234
AT4G35090	U07627	0.0446817	0.144656	0.178483	0.162617	0.19254	0.183377	0.190032	0.156627	0.0338269	0.0338269
AT1G15170	DV161206	-0.0343254	0.239834	0.273539	0.264857	0.311817	0.281907	0.353839	0.241638	0.0337049	0.0337049
AT2G41790	FG132838	-0.269526	-0.133983	-0.100292	-0.1142	-0.117822	-0.0314277	-0.0742971	-0.120221	0.0336906	0.0336906
Sin ortologo	EB678072	-0.0399752	-0.0297227	0.00381573	-0.000251221	0.0281717	0.0230585	0.00538519	-0.00135972	0.0335385	0.0335385
Sin ortologo	DV159070	-0.0267818	-0.0147371	0.01876	0.0140678	0.0339152	0.0382004	0.0129786	0.0109147	0.0334971	0.0334971
AT1G23740	DW000065	-0.0496764	-0.173989	-0.207416	-0.239221	-0.316551	-0.234311	-0.21959	-0.205822	-0.0334274	0.0334274
AT1G76550	TA15521_4097	0.0223624	-0.0166416	-0.0500504	-0.0466447	-0.0634543	-0.0753372	-0.0876712	-0.0453481	-0.0334088	0.0334088
Sin ortologo	EB681678	-0.0608375	-0.0430229	-0.00966669	-0.0137227	-0.00136445	-0.0138021	-0.0133132	-0.0222471	0.0333563	0.0333563
AT4G29090	FG197665	-0.125435	-0.102879	-0.0695974	-0.0329043	-0.0612008	-0.0295534	-0.0671604	-0.0698187	0.033282	0.033282
AT4G36990	AB014483	0.0704397	0.16783	0.201073	0.170849	0.20906	0.18321	0.18529	0.169679	0.0332424	0.0332424
AT3G07090	EB428701	0.125678	0.0269587	-0.00604898	-0.00738344	-0.0556904	-0.0289593	-0.0271434	0.00391583	-0.0330077	0.0330077
AT1G02520	EH620214	0.219851	0.447138	0.480135	0.542383	0.535123	0.457717	0.499093	0.454491	0.0329977	0.0329977
AT1G52910	TA16687_4097	-0.0115349	-0.0921648	-0.12514	-0.12078	-0.123423	-0.0956287	-0.0967581	-0.0950614	-0.0329749	0.0329749
AT4G15510	CV021176	-0.0945251	-0.100347	-0.133279	-0.127699	-0.134956	-0.148445	-0.127286	-0.123791	-0.032932	0.032932
AT2G24020	EB681080	-0.043856	-0.0866701	-0.119578	-0.102366	-0.104429	-0.107573	-0.116535	-0.0972866	-0.0329079	0.0329079
AT2G33550	DW003446	-0.0327847	0.0137289	0.0464153	0.0270567	0.0354907	0.0309203	0.049517	0.0243349	0.0326864	0.0326864
AT1G47720	EB679363	-0.0272638	0.0239435	0.0566136	0.0416117	0.0527774	0.044099	0.0386407	0.0329174	0.0326701	0.0326701
AT1G79490	FG635361	-0.0584675	-0.0175152	0.0150417	0.0311056	0.0406101	0.0483926	0.0302051	0.0127675	0.0325569	0.0325569
AT2G38540	EH615755	0.0977317	0.0264999	-0.00589561	0.021567	-0.000481207	0.00371261	0.0230556	0.0237414	-0.0323955	0.0323955
Sin ortologo	EB427825	0.0146004	0.0539624	0.0862188	0.0726321	0.0703453	0.0743869	0.0674984	0.0628063	0.0322565	0.0322565
AT1G78290	BP133290	0.0488238	0.0521365	0.084199	0.101451	0.0808759	0.0955408	0.08516	0.0783124	0.0320625	0.0320625
AT3G58610	FG160658	-0.00645089	-0.0450958	-0.0771436	-0.0556032	-0.0634957	-0.0652273	-0.0576766	-0.0529562	-0.0320478	0.0320478
AT5G41990	DV160025	-0.0110091	0.0165824	0.0481539	0.0609331	0.0842272	0.0766196	0.0543186	0.047118	0.0315715	0.0315715
AT2G25490	TA14103_4097	-0.0343025	0.0322229	0.0636893	0.0606189	0.0829251	0.0920312	0.0536281	0.0501161	0.0314664	0.0314664
Sin ortologo	EG649890	-0.894303	-0.205479	-0.174284	-0.0404296	0.0104607	0.0371444	-0.141205	-0.201156	0.0311953	0.0311953
AT1G21280	FG190019	-0.0305295	-0.035622	-0.0666498	-0.071135	-0.0758791	-0.0610544	-0.0781876	-0.0598653	-0.0310279	0.0310279
AT5G53030	TA12651_4097	-0.0818516	-0.0234019	0.00739518	-0.00925755	0.00248699	-0.00819407	-0.0118665	-0.0178128	0.030797	0.030797
AT2G47330	DW004448	-0.0756217	-0.00462356	0.0261119	0.0173925	0.00582243	0.00668923	0.00469309	-0.00279086	0.0307355	0.0307355
AT2G31400	FG637389	0.0141441	0.0369113	0.06763	0.0570732	0.0528919	0.057021	0.0640134	0.049955	0.0307187	0.0307187
AT1G02475	EB451478	-0.0376136	-0.0870782	-0.117673	-0.116658	-0.132179	-0.125993	-0.126517	-0.106244	-0.0305944	0.0305944
AT2G33400	EB449921	-0.0133372	0.0694908	0.0999983	0.108417	0.164193	0.133415	0.103981	0.0951653	0.0305074	0.0305074
AT3G05950	EB439074	-0.0436409	-0.113614	-0.14411	-0.140825	-0.164486	-0.16798	-0.208988	-0.140521	-0.0304954	0.0304954
AT3G51840	DV160461	0.0153172	0.0676526	0.0980026	0.0907599	0.111415	0.0931809	0.0870025	0.0804758	0.03035	0.03035
AT1G79000	EB444295	-0.016675	-0.0140904	0.0162287	0.013304	0.0267878	0.0224821	0.0157179	0.00910787	0.030319	0.030319
AT2G31880	AB073628	0.0285572	0.0629887	0.0932927	0.0787069	0.0961699	0.0915101	0.0932555	0.077783	0.030304	0.030304
AT3G04790	EB679898	-0.0180848	-0.0764976	-0.106711	-0.0886786	-0.0800808	-0.0891263	-0.0912987	-0.0786396	-0.0302131	0.0302131
AT2G27680	BP532269	-0.0947458	-0.134947	-0.165153	-0.183228	-0.201928	-0.166318	-0.171103	-0.159632	-0.0302057	0.0302057
Sin ortologo	EH621519	-0.0150303	-0.0747207	-0.1048	-0.119275	-0.0884624	-0.102656	-0.10419	-0.0870191	-0.0300789	0.0300789
AT3G22380	TA19792_4097	-0.0929195	0.0124153	0.0421914	0.0347183	0.0574533	0.113012	0.0280387	0.0278442	0.0297761	0.0297761
Sin ortologo	EB432319	-0.0384467	0.0848456	0.11458	0.136585	0.114738	0.118764	0.121897	0.0932806	0.0297348	0.0297348
AT3G46510	EB434557	-0.0793348	-0.0211177	0.00856907	-0.0127876	8.67396e-05	-0.00485969	0.000104438	-0.0156199	0.0296867	0.0296867
Sin ortologo	BP534042	0.045932	0.213688	0.243349	0.302648	0.228298	0.28186	0.220945	0.219531	0.0296608	0.0296608
AT3G20770	AY248904	0.0228629	0.142411	0.172044	0.16623	0.218193	0.213727	0.184467	0.159991	0.029633	0.029633
Sin ortologo	EB446869	-0.00241429	-0.00382358	0.0257681	0.0310182	0.0293665	0.0461162	0.0498714	0.0251289	0.0295917	0.0295917
AT3G48050	TA16625_4097	-0.0481344	-0.0083505	0.0212206	0.0217849	0.0448236	0.0660413	0.0420132	0.0199141	0.0295711	0.0295711
AT5G23120	TA20507_4097	-0.0653898	-0.153375	-0.182847	-0.183024	-0.189969	-0.171002	-0.168197	-0.159115	-0.0294725	0.0294725
ATMG00220	TA15878_4097	-0.0177344	0.00259651	0.0320412	0.0304946	0.0449944	0.0411884	0.0270809	0.0229517	0.0294447	0.0294447
AT1G01490	TA13904_4097	0.0493507	0.110631	0.139852	0.123408	0.136188	0.13875	0.156104	0.12204	0.0292207	0.0292207
AT5G20090	EB678753	0.0361336	0.00499965	-0.024173	-0.017464	-0.0123936	-0.0189622	-0.007241	-0.0055858	-0.0291727	0.0291727
AT2G33620	EH613612	-0.0215892	-0.0880173	-0.117055	-0.143485	-0.132932	-0.135421	-0.110293	-0.10697	-0.0290381	0.0290381
AT2G17290	FG157177	0.236755	0.070668	0.0417434	0.0122306	0.0539921	0.00694399	0.00394827	0.0608973	-0.0289246	0.0289246
AT2G47610	EB451516	0.0210105	0.0382549	0.0671512	0.0664667	0.0572893	0.0550521	0.0657265	0.052993	0.0288963	0.0288963
Sin ortologo	EH620700	0.0992456	0.0465109	0.0176471	0.00578941	-0.0187525	-0.0154079	0.00791043	0.0204204	-0.0288638	0.0288638
AT4G12610	TC133622	-0.0123359	-0.00564922	0.0231686	0.020932	0.0313564	0.0260236	0.044046	0.0182202	0.0288178	0.0288178
AT5G44120	EB425138	0.480998	0.786744	0.815547	0.883303	0.92116	0.89523	0.809734	0.798959	0.0288028	0.0288028
AT1G30380	CV019752	-0.135828	-0.310719	-0.339411	-0.343756	-0.398427	-0.321155	-0.357212	-0.315216	-0.0286918	0.0286918
AT1G34420	EG649850	0.074832	0.161612	0.190229	0.181837	0.200581	0.1721	0.168013	0.164172	0.0286166	0.0286166
AT1G09570	TA20743_4097	-0.0945094	-0.0378984	-0.00963856	-0.0126304	0.0100883	0.0156268	0.0071791	-0.0173975	0.0282598	0.0282598
AT3G55030	DW002302	-0.0501211	-0.0886748	-0.11677	-0.113993	-0.137671	-0.116487	-0.135642	-0.10848	-0.0280952	0.0280952
AT1G40087	EB436062	-0.0479656	-0.0188781	0.00912367	0.0179543	0.017984	0.0247899	0.00764139	0.00152137	0.0280018	0.0280018
AT1G55160	EB445071	0.00330984	0.0605484	0.0885018	0.0888011	0.134337	0.134575	0.102234	0.0874724	0.0279534	0.0279534
Sin ortologo	BP530424	-0.138986	-0.0642255	-0.0364267	-0.0285542	-0.0566708	-0.0559858	-0.0598885	-0.0629625	0.0277988	0.0277988
Sin ortologo	EH614373	-0.101991	-0.0408653	-0.0132262	-0.00558751	-0.0241725	-0.0234245	-0.00098917	-0.0300366	0.0276392	0.0276392
AT2G39050	TA13567_4097	0.0394753	0.030447	0.00310494	0.0116278	0.0170339	0.01847	0.0175138	0.0196675	-0.0273421	0.0273421
AT2G30570	DW000743	-0.0450481	-0.120459	-0.1476	-0.155941	-0.148114	-0.134044	-0.131421	-0.12609	-0.0271406	0.0271406
AT4G28770	DW000472	-0.0369096	0.00582288	0.0328705	0.0266075	0.0156406	0.0220972	0.0296332	0.0136803	0.0270476	0.0270476
AT3G53580	TA13943_4097	0.0299408	0.00738101	-0.0194251	-0.00717361	-0.00978509	-0.0286647	-0.0103969	-0.00544624	-0.0268061	0.0268061
Sin ortologo	TA20994_4097	-0.0796136	-0.0232566	0.00348052	0.000535196	-0.00978467	-0.00878601	-0.0171591	-0.0192263	0.0267371	0.0267371
AT4G12010	CV020354	0.011523	0.111512	0.138132	0.161052	0.15488	0.174038	0.160683	0.13026	0.0266193	0.0266193
AT5G55530	EB680284	-0.000807963	0.0108348	0.0374265	0.0375353	0.065598	0.0433067	0.0678779	0.0373959	0.0265917	0.0265917
AT2G26540	FG133694	-0.103019	-0.243314	-0.269902	-0.301157	-0.268119	-0.273737	-0.269866	-0.247016	-0.0265882	0.0265882
Sin ortologo	TA16476_4097	0.0166804	0.0514741	0.0779244	0.0767427	0.0745931	0.0994699	0.0958651	0.0703928	0.0264502	0.0264502
AT3G02130	TA17114_4097	-0.0116975	0.0169958	0.0434128	0.0290364	0.0500987	0.0407045	0.034662	0.0290304	0.0264171	0.0264171
AT5G38410	CV021241	-0.0690066	-0.246781	-0.273179	-0.301675	-0.268053	-0.307297	-0.297935	-0.25199	-0.0263976	0.0263976
Sin ortologo	EH617796	0.0178603	0.0488836	0.0750855	0.0573897	0.0709227	0.0576684	0.0653833	0.0561705	0.0262019	0.0262019
AT5G37480	EB450105	0.0351448	0.0686401	0.0947947	0.0805735	0.0778781	0.0800019	0.076077	0.0733014	0.0261545	0.0261545
Sin ortologo	EB446553	-0.187554	-0.0990821	-0.0729289	-0.0884587	-0.0582272	-0.0876385	-0.0841714	-0.0968658	0.0261532	0.0261532
AT3G20800	DW005018	0.117818	0.0464311	0.0203718	0.030503	0.0218467	-0.00296963	0.0123459	0.0351924	-0.0260593	0.0260593
AT5G23120	EB441905	-0.0741927	-0.17903	-0.204959	-0.202756	-0.226448	-0.21459	-0.200873	-0.186121	-0.0259293	0.0259293
AT3G46220	BP533575	0.0316728	0.042339	0.0682683	0.061621	0.0595876	0.0716393	0.0687706	0.0576998	0.0259293	0.0259293
AT5G43070	BP531912	0.0226302	-0.0353878	-0.0610183	-0.0633153	-0.0833659	-0.0900644	-0.0754483	-0.0551385	-0.0256305	0.0256305
AT1G07410	BP530942	-0.0263913	-0.091625	-0.117223	-0.122485	-0.119379	-0.108835	-0.103495	-0.0984904	-0.0255978	0.0255978
Sin ortologo	EB440189	-0.0408841	-0.0146001	0.0108015	0.0194833	0.0231428	0.0389036	0.0250485	0.00884221	0.0254016	0.0254016
AT1G26355	TA12423_4097	0.0289756	0.01744	0.0428001	0.048975	0.0401658	0.0467679	0.0500198	0.0393063	0.0253601	0.0253601
AT1G30510	BP192615	0.00924824	0.00857359	-0.0166482	-0.0174164	-0.0275646	-0.0380655	-0.0180113	-0.0142692	-0.0252218	0.0252218
AT5G65140	TA18347_4097	-0.340739	-0.184701	-0.159489	-0.137786	-0.134988	-0.0679676	-0.114587	-0.162894	0.0252128	0.0252128
AT3G21175	BP527257	0.0383391	0.0583641	0.0835347	0.0965672	0.0938398	0.117843	0.0860683	0.0820794	0.0251706	0.0251706
AT1G26355	TA12424_4097	0.0320441	0.0116045	0.0366532	0.0382558	0.041424	0.0406188	0.0450543	0.0350935	0.0250487	0.0250487
AT3G05910	DV161085	-0.0158053	-0.0628931	-0.0879207	-0.0919028	-0.069601	-0.0743238	-0.0792971	-0.0688205	-0.0250276	0.0250276
AT3G18640	BP134955	-0.0079884	0.0204973	0.0451748	0.0444845	0.0533093	0.0561575	0.046384	0.0368599	0.0246775	0.0246775
AT5G64180	BP533919	0.046669	0.0916284	0.116123	0.100581	0.0975521	0.0982531	0.0990533	0.0928372	0.0244948	0.0244948
AT1G76810	TA15372_4097	-0.047857	-0.00191787	0.0225579	0.0291163	0.00739789	0.0118669	0.0226213	0.00625505	0.0244758	0.0244758
Sin ortologo	BP534265	-0.0231713	-0.0662899	-0.0907167	-0.0905545	-0.135923	-0.0914082	-0.100928	-0.0855701	-0.0244269	0.0244269
AT1G03350	EB683506	-0.0110058	0.0470247	0.0713935	0.0699968	0.0521912	0.0592373	0.0697498	0.0512268	0.0243688	0.0243688
AT5G38410	TA11710_4097	0.00490597	-0.0727155	-0.0969602	-0.0982537	-0.129561	-0.113562	-0.105571	-0.0873882	-0.0242446	0.0242446
AT5G07940	EB444816	-0.0511639	0.0182948	0.0420944	0.0468405	0.0507737	0.0768403	0.0490733	0.0332505	0.0237996	0.0237996
AT2G46500	EH624205	-0.00331027	0.00313287	0.0264942	0.0353265	0.0398042	0.0303252	0.0232865	0.0221513	0.0233614	0.0233614
AT1G75670	BP531847	-0.0664709	0.00456106	0.02788	0.0534809	0.017825	0.01223	0.0270027	0.0109298	0.0233189	0.0233189
AT5G53160	EB447664	-0.100642	-0.0810328	-0.0577678	-0.0578267	-0.0658321	-0.0428531	-0.0576429	-0.0662282	0.023265	0.023265
AT3G04790	TA14332_4097	-0.033093	-0.0887218	-0.111883	-0.101337	-0.106251	-0.10351	-0.111018	-0.0936876	-0.0231608	0.0231608
AT1G75270	AY074787	0.0537559	-0.0583881	-0.0814607	-0.116176	-0.0724583	-0.074532	-0.0743883	-0.0605211	-0.0230726	0.0230726
AT1G03900	EB424987	0.0452585	0.0205638	-0.0019094	0.00266398	0.00539201	-0.00871062	-0.00106532	0.0088847	-0.0224732	0.0224732
AT3G16890	EB447370	-0.0798859	-0.0400177	-0.017562	-0.00997843	-0.0160593	0.00685535	-0.00396823	-0.0229452	0.0224558	0.0224558
Sin ortologo	TA11772_4097	0.203314	0.318023	0.340263	0.335609	0.347622	0.344011	0.337612	0.318065	0.0222403	0.0222403
AT4G09510	DV157545	-0.0252523	0.0308368	0.0530206	0.0418668	0.0337715	0.050818	0.0452679	0.0329042	0.0221839	0.0221839
AT2G46020	TA18367_4097	-0.0194327	0.00446211	0.0266002	0.0253796	0.0384985	0.03331	0.0367087	0.0207895	0.0221381	0.0221381
AT5G57345	TA13807_4097	-0.0281132	-0.127746	-0.149833	-0.170309	-0.183378	-0.143741	-0.141374	-0.134928	-0.0220865	0.0220865
AT1G67230	DV161341	-0.0339725	0.00182767	0.023738	0.0310986	0.0257725	0.0509308	0.0233945	0.0175414	0.0219103	0.0219103
AT5G52970	BP130345	-0.0528312	-0.13566	-0.157499	-0.14983	-0.17086	-0.187783	-0.190549	-0.149287	-0.0218395	0.0218395
AT2G14110	EB677682	0.028159	0.0581301	0.0798615	0.0815243	0.101446	0.0880201	0.106964	0.0777293	0.0217314	0.0217314
AT3G09390	TA11634_4097	-0.00420341	-0.0353111	-0.0569589	-0.0700392	-0.0480655	-0.0506478	-0.0466159	-0.0445488	-0.0216478	0.0216478
AT5G07440	BP535477	0.00624793	0.0638778	0.0855039	0.101908	0.100968	0.122716	0.110219	0.0844915	0.0216261	0.0216261
Sin ortologo	TA20570_4097	0.0507768	-0.0466824	-0.0679865	-0.0698133	-0.0590145	-0.0729692	-0.0693903	-0.0478685	-0.0213041	0.0213041
AT5G18640	EH622168	0.0279798	0.0770357	0.0982348	0.1137	0.119422	0.118894	0.0926807	0.0925637	0.0211991	0.0211991
AT5G27320	EB442954	-0.0302829	0.0299203	0.0510719	0.0744516	0.0529077	0.0682811	0.102935	0.0498978	0.0211516	0.0211516
AT5G53120	FG174143	0.0820432	-0.0569103	-0.0780068	-0.118897	-0.0791742	-0.123687	-0.080126	-0.0649654	-0.0210965	0.0210965
AT4G29790	BP531303	0.0410606	0.050848	0.0718255	0.0783901	0.0824933	0.0863095	0.0719325	0.0689799	0.0209775	0.0209775
AT1G70660	TA14291_4097	0.00760742	0.0671071	0.0878821	0.0874942	0.103715	0.105129	0.103191	0.0803038	0.0207751	0.0207751
AT5G22130	BP527417	-0.0212735	-0.0647202	-0.0854227	-0.0927927	-0.0814925	-0.102212	-0.07829	-0.075172	-0.0207025	0.0207025
AT2G31600	EB449929	-0.00495358	-0.00943848	-0.0301071	-0.0370359	-0.0388672	-0.0397159	-0.0394013	-0.0285028	-0.0206686	0.0206686
AT5G08050	EB439563	-0.0835867	-0.137288	-0.157824	-0.15917	-0.210265	-0.168008	-0.182699	-0.156977	-0.0205362	0.0205362
AT5G62740	FG160346	-0.077552	0.00485498	0.0250129	0.0107941	0.033027	0.0337084	0.0122349	0.00601147	0.0201579	0.0201579
AT1G09130	TA16407_4097	0.0221396	0.0153717	0.0354803	0.035878	0.0447739	0.0384861	0.0371541	0.0327548	0.0201085	0.0201085
Sin ortologo	TA14346_4097	-0.0447866	-0.0356401	-0.015843	-0.0201203	-0.0156554	-0.0156755	0.00285277	-0.0206954	0.0197971	0.0197971
AT1G50920	CN949709	-0.0137899	0.0295676	0.0491539	0.0623067	0.0499068	0.0648986	0.0836156	0.0465228	0.0195863	0.0195863
AT4G00930	FG644307	0.0226467	0.0779324	0.0973598	0.0971136	0.094552	0.107321	0.0930561	0.0842831	0.0194273	0.0194273
AT5G45550	TA21922_4097	0.0204227	0.0443195	0.0637274	0.0716977	0.0635654	0.0841684	0.0739308	0.0602617	0.0194079	0.0194079
AT3G20820	TA13895_4097	0.0088397	-0.15369	-0.172838	-0.186118	-0.228714	-0.192832	-0.171284	-0.156662	-0.019148	0.019148
Sin ortologo	DW000232	-0.00136166	0.0286977	0.0477935	0.0367389	0.0453214	0.0581154	0.0418254	0.036733	0.0190958	0.0190958
AT3G51120	FG140148	0.0135312	0.0556407	0.0745936	0.0828587	0.0988782	0.0892578	0.0840171	0.0712539	0.0189529	0.0189529
AT3G58460	EB447132	0.060388	0.0803546	0.0991115	0.124108	0.108972	0.106653	0.0976933	0.0967543	0.0187569	0.0187569
AT5G13980	TA19484_4097	-0.00376014	0.0608164	0.0794951	0.0798069	0.104677	0.0935995	0.0978107	0.0732065	0.0186787	0.0186787
AT4G24230	TA19919_4097	-0.134398	0.132343	0.150913	0.150765	0.240341	0.209044	0.184176	0.133312	0.0185702	0.0185702
AT2G16860	AJ632969	-0.0337662	0.019352	0.037754	0.0313395	0.0343442	0.0536265	0.041028	0.0262397	0.018402	0.018402
Sin ortologo	EB429811	-0.139804	-0.26795	-0.286203	-0.312052	-0.346797	-0.306677	-0.306669	-0.280879	-0.0182522	0.0182522
AT1G73060	FG182506	-0.0970455	-0.23026	-0.248467	-0.278752	-0.275553	-0.276996	-0.261176	-0.238321	-0.0182074	0.0182074
AT1G09340	TC134857	-0.0749105	-0.111306	-0.129508	-0.138242	-0.150256	-0.124111	-0.1304	-0.122676	-0.0182014	0.0182014
AT2G35820	EB450123	-0.0125877	-0.0420109	-0.0598381	-0.0714996	-0.0768391	-0.0563904	-0.0672784	-0.0552063	-0.0178273	0.0178273
AT2G36960	AM816159	-0.0200024	-0.00714578	0.0106147	0.0100142	0.0199032	0.0287368	0.0229254	0.00929229	0.0177605	0.0177605
AT4G25370	EB449161	-0.0128474	-0.0440738	-0.0615773	-0.0594226	-0.0676543	-0.0534554	-0.0515157	-0.0500781	-0.0175035	0.0175035
Sin ortologo	EH623282	-0.05043	-0.133831	-0.151095	-0.156385	-0.18746	-0.141725	-0.138814	-0.137106	-0.0172645	0.0172645
AT1G53120	EB680525	-0.0619334	-0.12351	-0.140737	-0.168979	-0.151485	-0.13349	-0.131051	-0.13017	-0.0172269	0.0172269
AT1G01630	EB438694	-0.0611688	-0.187903	-0.204773	-0.215734	-0.250727	-0.194165	-0.204738	-0.188458	-0.0168695	0.0168695
AT1G09740	TA14498_4097	0.0212905	0.0286596	0.0453079	0.0412498	0.0483362	0.0524339	0.0401411	0.0396313	0.0166482	0.0166482
AT4G16143	TA14068_4097	0.0330395	0.0396494	0.0562915	0.0646974	0.0641798	0.0538277	0.0563719	0.0525796	0.0166421	0.0166421
AT4G25100	DW004086	0.0590672	-0.0308239	-0.0474176	-0.0420309	-0.052021	-0.0543241	-0.0696887	-0.0338913	-0.0165937	0.0165937
AT3G51730	EB439026	0.0486839	0.0937358	0.110224	0.12607	0.120773	0.105651	0.118136	0.103325	0.0164886	0.0164886
Sin ortologo	HO842364	0.00317462	-0.0335026	-0.0499236	-0.0520767	-0.0660166	-0.04209	-0.0421904	-0.040375	-0.016421	0.016421
AT1G64850	FG634551	0.0695446	0.10791	0.123987	0.11966	0.1479	0.121778	0.134553	0.117905	0.0160762	0.0160762
AT2G05530	TA11768_4097	0.0623364	0.142219	0.158088	0.157211	0.171492	0.157915	0.16129	0.144365	0.0158695	0.0158695
AT2G44870	TA15233_4097	-0.038603	-0.0690024	-0.0846908	-0.08967	-0.110099	-0.0874205	-0.106072	-0.0836512	-0.0156884	0.0156884
AT5G20070	TA20117_4097	-0.0411534	-0.195591	-0.211175	-0.219643	-0.300138	-0.235645	-0.23416	-0.205358	-0.0155834	0.0155834
AT1G28140	TA17212_4097	-0.0209746	-0.080043	-0.0955716	-0.0975606	-0.0818751	-0.102722	-0.0899524	-0.0812427	-0.0155286	0.0155286
AT2G32230	EB679092	-0.0863134	-0.155174	-0.170408	-0.179514	-0.198671	-0.171853	-0.169053	-0.161569	-0.0152344	0.0152344
AT1G31930	EH622855	-0.036675	0.0543741	0.0695414	0.0862712	0.0976255	0.102398	0.113164	0.0695285	0.0151673	0.0151673
AT3G07870	EB683202	0.0819156	0.264802	0.279658	0.29242	0.335622	0.31908	0.334406	0.272558	0.0148561	0.0148561
Sin ortologo	EB438278	-0.0738184	-0.0297845	-0.01495	-0.00953854	-0.0127756	0.0133931	-0.00869746	-0.0194531	0.0148345	0.0148345
AT1G10950	AF223573	-0.0321233	-0.0639839	-0.0786179	-0.0806979	-0.0991084	-0.0824753	-0.078145	-0.0735931	-0.014634	0.014634
Sin ortologo	TA18865_4097	0.0544766	0.0299158	0.0153807	0.0242238	0.0226385	0.0261749	0.0260827	0.0284133	-0.0145351	0.0145351
AT1G64300	CV019069	-0.0285548	-0.0450484	-0.0595261	-0.066108	-0.0770731	-0.061121	-0.0742425	-0.0588106	-0.0144776	0.0144776
AT5G13530	TA17439_4097	-0.0471074	-0.0089248	0.00518878	0.0296501	0.00391946	0.0219055	0.0128536	0.00249789	0.0141136	0.0141136
Sin ortologo	FG637271	-0.0337018	-0.0163133	-0.00255806	-0.00214068	0.00177692	0.0244712	0.00394506	-0.00350296	0.0137553	0.0137553
AT2G34750	TA19900_4097	-0.049878	-0.01855	-0.00506053	-0.00191809	0.00149198	0.0103712	-0.000840021	-0.00919763	0.0134894	0.0134894
AT3G14450	AJ718741	0.0111313	-0.107056	-0.120052	-0.119637	-0.167893	-0.138628	-0.144028	-0.112309	-0.0129965	0.0129965
AT5G28840	TA12493_4097	-0.0117709	-0.04333	-0.0562911	-0.0482688	-0.0570724	-0.0514963	-0.0471469	-0.0450538	-0.0129612	0.0129612
AT4G03550	BP131365	-0.00845212	0.0961464	0.109075	0.114889	0.139964	0.111134	0.119106	0.0974089	0.0129288	0.0129288
Sin ortologo	EB429852	-0.040666	0.0206704	0.0335112	0.0416559	0.0734749	0.057037	0.0410926	0.0323966	0.0128407	0.0128407
AT2G42810	TA20015_4097	-0.0388076	0.000842174	0.0136265	0.00562654	0.00725557	0.0246388	0.00678235	0.00285205	0.0127844	0.0127844
AT5G38410	TA11709_4097	0.000187897	-0.00200802	0.0107602	0.0169555	0.0121528	0.0112623	0.0103494	0.00852286	0.0127682	0.0127682
Sin ortologo	FG634168	0.0354557	0.202921	0.215623	0.214305	0.273335	0.240091	0.274567	0.208043	0.0127013	0.0127013
AT1G73320	TA21080_4097	-0.016166	0.00789813	0.0205874	0.0212238	0.0240763	0.0306608	0.03737	0.0179501	0.0126893	0.0126893
AT5G58490	DV159738	-0.0395842	-0.0516363	-0.0642776	-0.0780788	-0.0735925	-0.0733258	-0.0693106	-0.064258	-0.0126413	0.0126413
AT5G51010	BP130668	-0.101932	-0.200743	-0.213191	-0.239468	-0.239481	-0.236553	-0.224379	-0.207964	-0.0124481	0.0124481
Sin ortologo	EB678725	0.0344614	0.00471788	-0.00764069	-0.0032827	-0.00319765	0.000354858	-0.0153573	0.00143655	-0.0123586	0.0123586
AT3G55510	BP534162	-0.0365138	0.0188222	0.030939	0.0658399	0.0374708	0.0324395	0.0410296	0.0271468	0.0121168	0.0121168
AT1G12810	CV018125	0.0333533	0.0640751	0.0760321	0.0751321	0.0936287	0.0859392	0.0822888	0.0729213	0.011957	0.011957
Sin ortologo	EB446946	-0.0484244	-0.00989832	0.00163866	0.0140806	0.0225527	0.0264479	0.00331811	0.00138789	0.011537	0.011537
AT4G34490	EB445304	-0.0766097	-0.0507958	-0.0393477	-0.0410832	-0.0301697	-0.0391812	-0.0392799	-0.0452096	0.0114481	0.0114481
AT2G43140	BP532664	-0.0715778	0.106509	0.117953	0.143656	0.191204	0.169159	0.119685	0.110941	0.0114436	0.0114436
AT2G31400	EB437009	-0.00388002	0.014137	0.0254934	0.0313185	0.0359266	0.0272903	0.0386231	0.0241299	0.0113564	0.0113564
AT3G55120	AB213651	-0.0565968	-0.125136	-0.135957	-0.141912	-0.163338	-0.142175	-0.175648	-0.134395	-0.0108209	0.0108209
AT1G67740	DV160110	-0.00255603	-0.0412823	-0.0517523	-0.0629993	-0.0798858	-0.0517259	-0.0513048	-0.0487866	-0.0104701	0.0104701
AT5G58260	EB430656	-0.0907256	-0.187156	-0.19726	-0.250365	-0.215678	-0.204349	-0.228508	-0.196292	-0.0101045	0.0101045
Sin ortologo	FG636894	-0.026434	0.0260131	0.0359924	0.0347291	0.0371077	0.0415795	0.0483909	0.028197	0.00997927	0.00997927
AT3G02230	TA13871_4097	0.0794497	-0.00191218	-0.0116954	-0.0214398	-0.0433935	-0.0405148	-0.0386091	-0.0111593	-0.00978323	0.00978323
AT5G62740	EH621663	0.0395245	0.120227	0.129883	0.13828	0.175109	0.154234	0.141104	0.128337	0.00965585	0.00965585
Sin ortologo	TA18943_4097	0.0897944	0.0270517	0.0174549	0.0118452	0.00706308	-0.0188152	-0.0116047	0.0175413	-0.00959675	0.00959675
AT1G65930	TA12825_4097	0.0264194	0.0811275	0.0904221	0.0991043	0.0953278	0.0849387	0.0990723	0.0823446	0.0092946	0.0092946
Sin ortologo	FG636844	0.000875513	-0.0250115	-0.0341706	-0.0365257	-0.0269483	-0.0310724	-0.0309643	-0.0262596	-0.00915914	0.00915914
AT2G25355	TA16016_4097	-0.0147478	0.00770517	0.0168567	0.0117659	0.0164419	0.00985164	0.00922473	0.0081569	0.00915152	0.00915152
AT2G05530	TA11769_4097	0.173925	0.253873	0.262956	0.269621	0.275068	0.279862	0.26745	0.254679	0.0090829	0.0090829
AT1G14610	TA21610_4097	-0.0162893	0.0125513	0.0209948	0.0266977	0.0217843	0.0383877	0.0328287	0.019565	0.0084435	0.0084435
AT3G20630	DW004694	-0.0212393	0.00110861	0.00923624	0.0163955	0.00625879	0.0107532	0.00992768	0.00463439	0.00812763	0.00812763
AT3G08890	DV162434	0.054503	0.0757598	0.0838297	0.083728	0.0879753	0.0853093	0.103488	0.0820847	0.0080699	0.0080699
Sin ortologo	AM816365	-0.0865554	-0.181319	-0.189275	-0.198224	-0.226974	-0.199644	-0.224251	-0.186606	-0.00795657	0.00795657
AT5G58490	TA14585_4097	-0.0337111	-0.0647274	-0.0723877	-0.0773113	-0.0704843	-0.0666738	-0.0754212	-0.0658167	-0.00766031	0.00766031
AT3G26020	FG635590	0.0327206	0.0756743	0.083164	0.0840957	0.115913	0.0825414	0.0861513	0.0800373	0.00748971	0.00748971
AT2G21410	TA18506_4097	-0.0199088	0.00125816	0.00847048	0.0169298	0.0260074	0.00993318	0.00979605	0.00749804	0.00721232	0.00721232
ATCG00360	TA12267_4097	-0.0224563	-0.00338644	0.00378811	0.00299359	0.00960046	-0.00125216	-0.000234104	-0.00156383	0.00717455	0.00717455
AT1G77260	DV160145	-0.0133851	0.0601477	0.0672148	0.0787483	0.0956919	0.0945412	0.0653744	0.0640476	0.00706705	0.00706705
AT4G22910	BP134816	-0.0215032	-0.0646059	-0.0716649	-0.0706521	-0.0843409	-0.0697877	-0.0898379	-0.0674847	-0.00705896	0.00705896
AT1G76810	TA15371_4097	-0.0509496	0.00041869	0.0069202	0.0230717	0.00207666	0.00691513	0.0238258	0.00175409	0.00650151	0.00650151
AT1G76200	AM824341	0.0331464	0.0512721	0.0577064	0.0675593	0.0603072	0.0649443	0.0600738	0.0564299	0.00643426	0.00643426
AT2G24090	CV016040	-0.0514161	-0.14824	-0.153615	-0.178401	-0.170192	-0.190323	-0.178435	-0.152946	-0.0053759	0.0053759
AT1G71500	BP134192	-0.0383197	-0.0950974	-0.10002	-0.112823	-0.128418	-0.109174	-0.106858	-0.0986729	-0.0049229	0.0049229
AT1G48760	BP128766	-0.0253485	0.0135292	0.0180972	0.0275694	0.0286831	0.0362758	0.0244913	0.0176139	0.004568	0.004568
AT2G26460	TA16670_4097	-0.0220116	0.0533558	0.0568851	0.0924231	0.0647274	0.0780674	0.0728811	0.0566183	0.00352933	0.00352933
AT3G62900	FG184528	0.00220305	0.0539481	0.0560331	0.0818831	0.0648667	0.0571397	0.0689467	0.0550029	0.00208497	0.00208497

## Sheet: CLA11 -> PC95
GenID Ath	Gen ID	HC-Pro/AS13	HC-Pro/CLA2	HC-Pro/CLA11	NIb/PC95	CI/PC55	CI/PC48	WT	Average	delta log2-fold change
AT5G11810	BP137237	0.483813	0.658279	1.75195	-0.0172821	-0.0195369	0.282614	-0.0652601	0.439225	-1.76923	1.76923
Sin ortologo	BP128910	0.934149	0.196108	0.579459	-0.773717	-0.0878621	-0.165113	0.102271	0.112185	-1.35318	1.35318
AT5G60020	BP132880	0.52318	0.161385	1.10765	-0.177769	-0.424046	-0.581023	-0.0547796	0.0792276	-1.28541	1.28541
AT5G48460	EG650295	-0.691611	0.0163871	-0.0456233	-1.31241	-0.807808	-1.34148	-0.970243	-0.736113	-1.26679	1.26679
AT4G19003	EB435779	0.637327	0.503859	1.2246	0.0188832	0.0493622	-0.0387483	-0.020506	0.339254	-1.20572	1.20572
Sin ortologo	CV019150	0.131983	0.268679	0.740318	-0.290792	-0.300833	-0.325812	-0.409104	-0.0265088	-1.03111	1.03111
AT1G43760	AM829461	0.0892984	0.0846216	0.534103	-0.48748	-0.345075	-0.198538	-0.114294	-0.0624806	-1.02158	1.02158
AT5G67240	BP525584	-0.820442	-0.711545	-0.372297	-1.25472	-1.02799	-1.25289	-1.23856	-0.954062	-0.882423	0.882423
ATMG00860	BP529501	0.95097	1.04087	0.910536	0.0322419	-0.164768	0.138008	-0.0484782	0.408483	-0.878294	0.878294
AT5G12010	CV019099	0.427357	0.35511	0.727086	-0.125804	-0.0392784	-0.10391	0.0121955	0.178965	-0.85289	0.85289
Sin ortologo	BP130664	0.142364	-0.0736487	0.286385	-0.560554	-0.334643	-0.47588	-0.479528	-0.213644	-0.846939	0.846939
Sin ortologo	BP526294	0.399845	0.280778	0.472358	-0.356435	-0.55968	-0.786218	-0.246213	-0.113652	-0.828793	0.828793
AT1G31830	BP134104	0.234333	0.274871	0.523536	-0.295665	-0.687968	-0.614079	-0.549414	-0.159198	-0.819201	0.819201
AT4G17800	EB443825	0.956938	1.05099	1.04583	0.232914	0.604979	0.554231	0.685397	0.73304	-0.812917	0.812917
AT5G48250	TA20332_4097	-0.154423	-0.508111	-0.763105	0.0268485	0.577472	0.442082	0.311496	-0.00967713	0.789954	0.789954
AT3G18430	BP529634	-0.152252	-0.000501204	-0.373565	0.401938	0.228544	0.133075	0.255636	0.0704106	0.775503	0.775503
Sin ortologo	FG176042	0.798539	1.03664	1.05267	0.296834	0.445491	-0.0167729	0.541513	0.593559	-0.755831	0.755831
Sin ortologo	BP131705	-0.857301	-0.589399	-0.933904	-0.179886	-0.190295	-0.242697	-0.203277	-0.45668	0.754017	0.754017
Sin ortologo	BP527900	0.728916	0.297924	0.693118	-0.0576204	0.0133879	0.0893393	0.0178067	0.254696	-0.750738	0.750738
AT3G12130	FG181744	-0.300262	0.147477	-0.269232	0.434209	0.98175	0.64408	0.543277	0.311614	0.703441	0.703441
Sin ortologo	EB445108	0.0288043	-0.393053	-0.0140978	-0.699348	-0.486051	-0.552637	-0.8436	-0.422855	-0.68525	0.68525
AT5G24360	BP129190	0.128695	-0.260373	-0.0442875	-0.711684	-0.326461	-0.410186	-0.293422	-0.27396	-0.667397	0.667397
Sin ortologo	AM780345	-0.319513	-0.182257	-0.454784	0.211281	0.166373	0.235148	0.24343	-0.0143319	0.666065	0.666065
Sin ortologo	AM803011	0.537493	0.65998	0.978272	0.312752	0.0525843	-0.30659	0.229879	0.352053	-0.665519	0.665519
AT3G10915	EB677263	-0.445513	-0.182275	-0.466009	0.196358	-0.019466	-0.0610332	-0.0541551	-0.147442	0.662367	0.662367
Sin ortologo	BP529186	0.213022	0.471224	-0.0367304	-0.691705	-0.581675	-0.795714	-0.403643	-0.260746	-0.654974	0.654974
AT3G17510	BP129645	0.228144	-0.106227	-0.0665449	-0.71842	-0.850097	-0.693427	-0.518005	-0.389225	-0.651875	0.651875
Sin ortologo	BP526830	-0.182302	-0.182801	0.350029	-0.293311	-0.500181	-0.41771	-0.687799	-0.273439	-0.64334	0.64334
AT3G18040	BP132095	-0.279176	-0.458629	-0.70116	-0.0701222	-0.125479	0.0312788	-0.219609	-0.260414	0.631038	0.631038
AT5G13000	BP535353	-0.384456	-0.547654	-0.324826	0.295915	-0.106138	-0.158143	-0.0125193	-0.176832	0.620741	0.620741
AT3G46440	EB428536	0.0611043	-0.303519	-0.365642	0.249039	0.512936	0.141438	0.381965	0.0967603	0.614681	0.614681
AT1G63490	BP527782	-0.185372	-0.0848969	-0.547601	0.0606359	0.349543	0.1556	0.282823	0.00439038	0.608237	0.608237
AT3G52970	FG182485	0.324383	0.275005	0.541743	-0.063748	-0.0769606	-0.171281	0.0117615	0.120129	-0.605491	0.605491
Sin ortologo	BP132429	-0.220181	-0.026903	0.204346	-0.400279	-0.793911	-0.815759	-0.469698	-0.360341	-0.604625	0.604625
AT3G14470	FG132816	0.0247746	0.0113078	0.38343	-0.217045	-0.164021	-0.137272	-0.189852	-0.0412397	-0.600475	0.600475
Sin ortologo	AJ632878	0.208469	0.301632	0.767856	0.176599	0.142029	-0.0135164	-0.164193	0.202697	-0.591257	0.591257
AT3G46200	BP528322	0.336825	0.252997	0.422726	-0.167901	0.055082	-0.238016	0.106208	0.109703	-0.590627	0.590627
Sin ortologo	BP134203	0.903127	0.609201	0.783934	0.194665	0.256227	-0.189396	-0.116433	0.348761	-0.589269	0.589269
AT3G24660	EB682989	0.422194	0.0190748	0.430449	-0.14784	-0.407568	-0.321168	-0.285234	-0.0414417	-0.578289	0.578289
AT1G02205	EB425054	-0.623016	-0.462886	-0.34464	-0.920365	-1.12858	-0.738003	-0.7488	-0.70947	-0.575725	0.575725
AT5G39100	TA17509_4097	0.280646	0.138411	0.203771	-0.367577	-0.405724	-0.215352	-0.148985	-0.0735444	-0.571348	0.571348
Sin ortologo	FG158856	0.449199	0.796927	0.50074	-0.0669265	-0.11976	-0.0433003	0.144621	0.237357	-0.567666	0.567666
AT1G54130	AM833025	-0.343604	-0.228055	0.0344047	-0.524701	-0.510137	-0.711579	-0.386051	-0.381389	-0.559105	0.559105
AT4G39350	BP128794	0.138205	-0.104825	-0.0697871	-0.628269	-0.371804	-0.326186	-0.451718	-0.259198	-0.558482	0.558482
Sin ortologo	AM842908	-0.623373	-0.514673	-0.798332	-0.240457	-0.398303	-0.172752	-0.300059	-0.435421	0.557874	0.557874
AT4G23160	BP133801	0.489494	0.178065	0.464157	-0.0930671	-0.0566836	-0.038563	0.0448029	0.141172	-0.557224	0.557224
AT1G54250	TA20856_4097	0.323312	0.200654	0.456977	-0.0989402	0.0522682	-0.0238896	0.0263665	0.133821	-0.555917	0.555917
AT2G16890	FG644242	-0.0710689	-0.325426	-0.27807	-0.831731	-0.949199	-0.524647	-0.531987	-0.501733	-0.553661	0.553661
Sin ortologo	FG633600	0.460585	0.485769	0.575588	0.022713	0.00777754	-0.682743	0.0968813	0.138081	-0.552875	0.552875
Sin ortologo	BP130862	0.235531	0.232115	0.70766	0.165212	0.0288024	0.136838	0.00359855	0.21568	-0.542448	0.542448
AT2G23530	BP528168	0.196663	0.0598121	0.381465	-0.152964	0.00943509	-0.224049	-0.044103	0.0323227	-0.534429	0.534429
AT1G70090	FG198847	0.128494	0.0164848	0.390384	-0.140397	-0.0363993	-0.228172	-0.180051	-0.00709366	-0.530781	0.530781
AT3G12810	BP135576	0.0401585	0.0780139	-0.231877	0.297632	0.139335	0.148669	0.244484	0.102345	0.529509	0.529509
Sin ortologo	BP132594	0.354275	0.015774	0.187576	-0.341603	-0.415523	-0.339803	-0.229456	-0.109823	-0.529179	0.529179
Sin ortologo	EB446687	-0.130567	-0.612266	-0.763824	-1.28523	-1.06152	-0.898292	-0.97942	-0.818731	-0.521403	0.521403
AT1G67120	BP527449	0.422528	0.343988	0.110313	0.629475	0.543746	0.534174	0.457125	0.434478	0.519162	0.519162
AT1G44446	AM805880	-0.0457062	-0.319231	0.0266586	-0.491367	-0.613378	-0.699979	-0.465105	-0.372587	-0.518026	0.518026
AT3G47600	FG193181	0.425351	0.303265	0.631093	0.114101	0.149581	0.0512995	0.257205	0.275985	-0.516991	0.516991
AT3G09410	EB427833	0.233329	0.320808	0.492607	-0.0147938	-0.139706	-0.0407178	0.018377	0.124272	-0.507401	0.507401
Sin ortologo	FG160151	-0.626346	-0.454842	-0.357056	-0.859468	-1.14102	-1.11765	-0.959161	-0.787935	-0.502413	0.502413
AT5G52630	EB680097	0.208295	0.0772624	0.003505	0.500968	0.476962	0.30023	0.399909	0.281019	0.497463	0.497463
Sin ortologo	BP131726	0.128096	-0.131874	0.0963879	-0.396994	-0.158407	-0.36498	-0.140014	-0.138255	-0.493382	0.493382
AT3G20660	TA21138_4097	-0.253179	-0.166147	0.160154	-0.331277	-0.474747	-0.466053	-0.48216	-0.28763	-0.491431	0.491431
AT1G76020	BP128593	0.87868	0.559256	0.535699	0.0472313	0.204325	0.102457	0.15407	0.354531	-0.488468	0.488468
ATMG00860	BP527089	-0.00586227	0.349346	0.03012	0.51833	0.690251	1.10972	0.87847	0.510054	0.48821	0.48821
AT5G54010	EB427243	-0.272543	-0.407356	-0.290718	-0.777468	-0.898415	-0.785059	-0.63333	-0.580699	-0.48675	0.48675
AT2G06025	EB429518	-0.19768	-0.350443	-0.280245	-0.766715	-0.951131	-0.943752	-0.966353	-0.636617	-0.486469	0.486469
Sin ortologo	FG187755	-0.046979	-0.0562573	0.115007	-0.369237	-0.373213	-0.574676	-0.29281	-0.228309	-0.484243	0.484243
Sin ortologo	BP129554	-0.066198	-0.0826194	-0.409141	0.0720548	0.0756583	0.0136194	0.185945	-0.0300973	0.481196	0.481196
AT4G22880	EB427369	0.0762975	0.0719642	0.39115	-0.0892053	-0.0619148	0.0130046	0.0195841	0.0601257	-0.480355	0.480355
AT1G09850	FG195451	-0.883688	-1.21499	-1.25549	-0.778131	-0.804298	-0.351268	-0.584017	-0.83884	0.477355	0.477355
Sin ortologo	BP135817	-0.00431109	0.154565	0.102136	-0.37039	-0.140107	-0.205528	-0.167764	-0.0902	-0.472525	0.472525
AT3G15352	FG163919	0.293491	0.445675	0.59854	0.12742	0.173138	0.110856	0.0980445	0.263881	-0.47112	0.47112
AT2G02480	FG149583	0.0675749	-0.493946	-0.18492	-0.652192	-0.643197	-1.04588	-0.594047	-0.506657	-0.467272	0.467272
AT5G04590	BP137070	-0.349517	-0.165648	-0.488451	-0.954688	-1.05302	-1.00497	-1.02354	-0.719975	-0.466237	0.466237
AT1G29510	BP526958	-0.259497	-0.462551	-0.638902	-0.173616	0.301748	-0.0898195	-0.219056	-0.220242	0.465286	0.465286
Sin ortologo	BP136078	-0.210052	-0.361019	-0.351398	0.10915	0.57361	0.497147	0.331758	0.084171	0.460548	0.460548
AT2G37980	BP528020	0.0925161	0.0351667	0.279303	-0.174621	-0.0697017	-0.261597	-0.184166	-0.0404428	-0.453923	0.453923
Sin ortologo	BP531841	0.539671	0.448042	0.688061	0.239273	0.0652806	0.259688	0.159106	0.342732	-0.448788	0.448788
AT1G24620	BP532438	0.494928	0.351649	0.77635	0.332824	0.184094	0.0244135	0.172179	0.333777	-0.443526	0.443526
AT3G14130	BP131032	0.193505	0.267414	-0.0889151	0.351719	0.40422	0.390928	0.436859	0.27939	0.440634	0.440634
Sin ortologo	TA18783_4097	-0.323113	-0.400742	-0.395902	0.0440623	0.0100238	-0.16476	0.0316989	-0.171247	0.439965	0.439965
AT2G42750	BP132565	0.0426048	-0.130156	0.0444917	-0.394175	-0.791494	-0.521241	-0.590046	-0.334288	-0.438667	0.438667
AT3G48990	BP527439	0.693326	0.801699	0.449447	0.0189427	0.0912139	-0.00691592	0.285537	0.333321	-0.430504	0.430504
AT2G27090	BP134436	-0.28707	0.0551095	-0.336134	-0.764947	-0.463986	-0.632393	-0.434873	-0.409185	-0.428813	0.428813
AT5G09950	TA20169_4097	-0.021714	0.0106782	-0.161578	0.263637	0.209333	0.386647	0.222935	0.129991	0.425215	0.425215
Sin ortologo	EB432856	0.667307	0.2233	0.384243	-0.040335	-0.142532	0.0406571	0.0387336	0.167339	-0.424578	0.424578
AT2G01670	TC167790	0.662358	0.340661	0.34718	-0.0740975	0.0051826	0.0944224	0.0200719	0.199397	-0.421278	0.421278
Sin ortologo	EB682307	-1.18527	-0.554487	-0.795049	-0.375429	-0.185683	-0.241355	-0.135193	-0.496067	0.41962	0.41962
AT1G21150	BP531096	-0.0797504	-0.0366767	0.157797	-0.258955	-0.172964	-0.375794	-0.129629	-0.127996	-0.416752	0.416752
AT1G72180	BP135251	0.0676471	0.072827	0.367884	-0.0476881	-0.0703404	0.0118381	0.00471658	0.0581263	-0.415572	0.415572
AT1G63300	AM830142	-0.486203	0.17189	0.306101	0.71002	0.49922	0.711614	0.813788	0.38949	0.403919	0.403919
AT5G44700	BP535265	0.272784	0.114017	0.364525	-0.0357943	-0.0367559	-0.042314	0.0869158	0.10334	-0.400319	0.400319
Sin ortologo	FG149719	0.296999	0.012496	0.135327	-0.2644	-0.212199	-0.250185	-0.132314	-0.0591824	-0.399727	0.399727
AT1G10640	FG152217	-0.238138	-0.449824	-0.355961	-0.754501	-0.869809	-0.833401	-0.624561	-0.589457	-0.39854	0.39854
AT2G40700	FG157494	-0.483943	-0.11024	-0.451387	-0.054729	0.128733	-0.000267296	0.441341	-0.0757845	0.396658	0.396658
AT2G41190	BP137493	0.134042	0.172479	0.0494421	0.44063	0.569351	0.29631	0.361015	0.289039	0.391188	0.391188
AT4G12080	FG180791	0.0772344	0.00617478	-0.0604276	0.329041	0.52145	0.360937	0.405955	0.234338	0.389468	0.389468
AT5G22000	FG149294	-0.0764254	-0.320363	-0.338289	-0.72704	-0.44428	-0.524995	-0.417723	-0.407016	-0.388751	0.388751
AT1G69120	EB446459	0.232624	-0.189349	0.158748	-0.228426	-0.540541	-0.364311	-0.463533	-0.199256	-0.387174	0.387174
AT5G14880	X54431	-0.172431	-0.29084	-0.138557	-0.525715	-0.682189	-0.754346	-0.599545	-0.451946	-0.387159	0.387159
AT5G42080	FG180407	0.125913	0.0923309	0.316417	-0.0667068	0.00641512	-0.240251	-0.0139743	0.0314493	-0.383124	0.383124
AT4G17800	EB444537	0.107069	0.0630106	0.321737	-0.059884	-0.164192	-0.0176813	-0.243072	0.00099803	-0.381621	0.381621
AT3G53420	EB436374	-0.254222	-0.263994	-0.387531	-0.766155	-1.07914	-0.679855	-0.985889	-0.63097	-0.378624	0.378624
AT3G52140	BP136425	0.0545774	0.0458968	0.326511	-0.0509482	-0.0795838	-0.00155774	0.00591697	0.0429732	-0.377459	0.377459
Sin ortologo	EH618555	-0.255153	-0.0680498	0.0444835	-0.332963	-0.654596	-0.274845	-0.275097	-0.25946	-0.377446	0.377446
AT3G18840	EB428512	-0.109679	0.0602257	-0.0859491	0.28275	0.243947	0.153641	0.203164	0.106871	0.3687	0.3687
Sin ortologo	BP527427	0.0589737	0.0617092	0.343403	-0.0245242	-0.0735561	0.0278195	-0.0149793	0.0541209	-0.367927	0.367927
AT4G29270	AM808895	-0.475431	-0.319344	-0.335072	0.0299972	0.126416	-0.0285516	0.161861	-0.120018	0.365069	0.365069
Sin ortologo	BP530019	-0.189688	-0.437531	-0.106489	0.246104	0.0222875	0.0105268	0.137595	-0.0453136	0.352593	0.352593
AT5G20660	EH664816	0.560749	0.798974	0.768947	0.417816	0.438072	0.271588	0.33436	0.512929	-0.351131	0.351131
AT3G24190	FG132992	-0.279302	-0.223094	-0.260677	-0.611318	-1.02266	-0.738863	-0.733259	-0.55274	-0.350641	0.350641
AT3G05900	DW002759	-0.173389	-0.13758	-0.403769	-0.0553993	-0.0477206	0.00363298	-0.107207	-0.131633	0.348369	0.348369
AT2G26640	CN824932	-0.0866681	-0.379259	-0.432171	-0.780511	-0.894184	-1.18278	-0.724104	-0.639954	-0.348341	0.348341
AT3G18840	FG160745	0.289774	-0.0270597	-0.00620957	-0.353619	-0.217149	-0.300542	-0.385616	-0.142917	-0.347409	0.347409
AT5G53930	BP134407	-0.100614	-0.0209124	-0.0183886	0.327345	0.384436	0.457412	0.302195	0.19021	0.345733	0.345733
AT2G21660	CV021707	-0.0843349	-0.0745611	-0.282209	0.0611742	0.173483	0.0713198	0.0726758	-0.00892171	0.343383	0.343383
AT4G35070	FG156862	0.0811254	0.0914878	0.308615	-0.0345577	-0.0588047	0.0365666	-0.00277134	0.0602374	-0.343173	0.343173
Sin ortologo	BP134389	0.331418	0.203441	0.27271	-0.0685326	0.0740594	-0.0611169	-0.136184	0.0879708	-0.341243	0.341243
Sin ortologo	TA20471_4097	0.473109	0.359091	0.545007	0.203986	0.165456	0.233064	0.0872273	0.295277	-0.341021	0.341021
AT3G05690	BP525857	0.103023	0.101488	0.316754	-0.0240797	-0.0395158	0.0715322	-0.00549728	0.074815	-0.340834	0.340834
AT3G43110	EG650101	-0.202185	0.0114311	0.112048	-0.227764	-0.53619	-0.373668	-0.345598	-0.223132	-0.339813	0.339813
Sin ortologo	BP532737	0.275768	0.70054	0.217571	-0.121068	-0.200641	-0.187967	0.112936	0.113877	-0.338639	0.338639
AT5G54810	BP529085	-0.411875	-0.0658555	-0.0929278	-0.430437	-0.522681	-1.0016	-0.480804	-0.429454	-0.337509	0.337509
Sin ortologo	DW002844	0.0604144	-0.126602	0.207066	-0.128049	-0.455423	-0.236887	-0.213935	-0.127631	-0.335115	0.335115
AT2G27170	BP527422	-0.0474015	-0.0355905	-0.279862	0.0532375	0.0579269	0.0689605	-0.0242506	-0.0295685	0.333099	0.333099
AT2G30970	FG135066	0.25871	0.0455897	0.331514	-0.000936239	-0.160579	-0.287095	0.00423155	0.0273478	-0.33245	0.33245
AT5G08130	BP128668	0.0182637	-0.0921335	-0.136305	0.191746	0.185989	0.437508	0.24977	0.12212	0.328051	0.328051
AT5G42390	FG191946	0.125139	-0.0644545	0.0384889	-0.288069	-0.29803	-0.445232	-0.176708	-0.158409	-0.326558	0.326558
AT3G62150	DW002983	1.00833	0.134408	0.17772	-0.146022	-0.0666366	-0.204968	-0.12928	0.110508	-0.323742	0.323742
AT5G56590	FG191190	0.160537	0.430207	0.245655	-0.0772933	-0.205038	-0.235451	-0.0199819	0.0426621	-0.322949	0.322949
AT1G26160	TC131953	0.398785	0.628634	0.411755	0.0908558	-0.046893	0.132549	0.0772461	0.241847	-0.320899	0.320899
AT5G39190	DW004406	0.736323	0.706696	0.823128	0.505872	0.282764	0.364561	0.281752	0.528728	-0.317256	0.317256
Sin ortologo	DV159086	-0.0651178	-0.153404	-0.272446	0.0433672	0.0604597	0.0801592	0.00358549	-0.0433423	0.315813	0.315813
AT4G36680	BP137325	0.0934404	0.103815	-0.097119	0.21801	0.358486	0.233794	0.260886	0.16733	0.315129	0.315129
Sin ortologo	EB435100	0.0661268	-0.285295	-0.160534	-0.475559	-0.60252	-0.503864	-0.585684	-0.363904	-0.315025	0.315025
Sin ortologo	BP135728	-0.298035	-0.234859	-0.399221	-0.0846152	-0.177969	-0.122956	-0.180727	-0.214055	0.314606	0.314606
Sin ortologo	BP529866	-0.0433072	-0.157392	-0.168241	0.145231	0.0679575	0.122859	0.136546	0.0148077	0.313472	0.313472
Sin ortologo	BP132864	-0.758514	-0.237901	-0.173869	0.130833	0.235874	0.557841	0.385724	0.0199981	0.304702	0.304702
AT3G14010	FG165147	0.753022	0.439504	0.305973	0.00148828	0.0586849	0.16638	0.185901	0.272993	-0.304485	0.304485
AT5G01260	EB429767	-0.10437	-0.0345617	-0.0187655	-0.320072	-0.794845	-0.382786	-0.415417	-0.295831	-0.301306	0.301306
AT1G03090	TC125216	0.108619	0.056313	0.210207	-0.0910574	0.0065585	-0.138112	-0.0473559	0.0150246	-0.301264	0.301264
AT4G29090	BP526878	-0.345909	-0.149183	-0.351285	-0.0505036	0.0960012	0.183798	0.00599376	-0.0872982	0.300781	0.300781
Sin ortologo	BP136684	-0.79454	-0.302997	-0.386043	-0.0853017	-0.106937	-0.161412	-0.129247	-0.280925	0.300742	0.300742
Sin ortologo	AM821016	-0.666145	-0.437606	-0.534444	-0.237865	-0.138268	-0.304277	-0.150583	-0.352741	0.296579	0.296579
Sin ortologo	BP129555	-0.406033	-0.105857	-0.276534	0.0196486	0.273789	0.230051	0.217231	-0.00681514	0.296183	0.296183
AT5G55410	BP133012	-0.0530173	-0.0389683	-0.126733	0.168113	0.242774	0.236968	0.153827	0.0832805	0.294847	0.294847
AT1G32900	EB680256	-0.195877	-0.339854	-0.357078	-0.649006	-1.12269	-0.640976	-0.700559	-0.572292	-0.291928	0.291928
AT1G67690	TC153227	-0.482303	-0.674915	-0.735853	-0.446263	-0.21744	-0.209611	-0.407791	-0.453454	0.28959	0.28959
AT5G43060	EH663735	0.0730911	0.185572	0.227833	-0.0589577	-0.26181	-0.0213504	-0.0874086	0.00813841	-0.28679	0.28679
Sin ortologo	BP132014	-0.419231	-0.791884	-0.515254	-0.231278	-0.282751	-0.0687187	-0.136059	-0.349311	0.283976	0.283976
AT2G05100	CV018140	-0.1515	-0.312419	-0.286701	-0.567931	-0.90138	-0.570935	-0.564384	-0.479321	-0.28123	0.28123
AT2G38970	TC148543	-0.0261048	-0.0601182	-0.12949	0.150502	0.0241129	0.0899923	0.0398339	0.0126755	0.279992	0.279992
AT1G44446	FG200986	-0.227488	-0.260034	-0.324574	-0.602769	-1.24914	-0.748583	-0.804982	-0.602509	-0.278195	0.278195
AT5G02310	BP135043	0.0658202	0.114852	-0.0491848	0.22882	0.363751	0.285271	0.24248	0.17883	0.278005	0.278005
Sin ortologo	BP134025	-0.801473	-0.628024	-0.726967	-0.449637	-0.436976	-0.12207	-0.489946	-0.522156	0.277329	0.277329
Sin ortologo	BP526058	-0.686831	-0.182064	-0.188254	0.0882804	0.121543	0.034105	-0.0924166	-0.129377	0.276535	0.276535
AT5G62290	FG168802	0.0830378	0.085979	0.217333	-0.0585369	-0.0596134	0.0242875	0.00946064	0.0431354	-0.27587	0.27587
AT5G13010	BP129536	-0.0204329	-0.153523	-0.0944096	0.181452	0.143804	0.105975	0.0772556	0.034303	0.275862	0.275862
AT4G02560	EB449292	-0.52923	-0.817032	-0.609401	-0.334919	0.0530618	-0.221889	-0.382299	-0.405958	0.274482	0.274482
Sin ortologo	TA13962_4097	0.410663	0.337723	0.525608	0.252853	0.107747	0.0642239	0.167484	0.266615	-0.272755	0.272755
AT1G30970	FG146557	0.987535	0.358964	0.310253	0.0384002	0.0456233	-0.0337341	-0.0109911	0.242293	-0.271853	0.271853
AT1G21460	EB451539	-0.0304356	0.149274	0.0528068	0.321142	0.256112	0.535938	0.462352	0.249599	0.268335	0.268335
AT5G02580	EB451287	0.0379508	-0.140855	0.049089	-0.2183	-0.347124	-0.181162	-0.200548	-0.142993	-0.267389	0.267389
AT5G49665	FG137369	0.0669986	0.123699	0.0780386	-0.187974	-0.0272736	-0.0142054	-0.0695549	-0.00432457	-0.266013	0.266013
AT3G21720	EB679361	0.495309	-0.501622	-0.348333	-0.612943	-1.21201	-0.732329	-0.760711	-0.524663	-0.26461	0.26461
AT1G68810	BP527127	-0.10673	-0.181692	-0.106687	-0.36851	-0.245316	-0.294958	-0.369563	-0.239065	-0.261823	0.261823
AT3G54700	FG163755	0.0554018	-0.415601	-0.367291	-0.62855	-0.441366	-0.580608	-0.61643	-0.427778	-0.261258	0.261258
AT3G28390	BP532379	0.162096	-0.16675	0.24858	0.507404	0.451069	0.288655	0.428519	0.274225	0.258824	0.258824
AT4G15920	EB428030	-0.121769	-0.309333	-0.325449	-0.58393	-1.07691	-0.678688	-0.827077	-0.560451	-0.258481	0.258481
AT4G25200	EB434351	-0.0197589	-0.0285461	0.109678	-0.146337	-0.149701	-0.242985	-0.444407	-0.131722	-0.256015	0.256015
Sin ortologo	EB447136	0.0871189	0.0959049	0.229452	-0.0251652	-0.0524554	0.0505523	-0.00776164	0.0539495	-0.254618	0.254618
AT4G33650	FG142022	0.00937472	-0.180906	0.0273456	-0.225592	-0.499369	-0.221556	-0.220818	-0.18736	-0.252938	0.252938
Sin ortologo	BP527087	0.337194	0.411039	0.38228	0.633919	0.714509	0.674462	0.577909	0.533045	0.251639	0.251639
AT4G27310	DV999535	0.137999	-0.127618	-0.0759528	-0.326973	-0.426818	-0.239586	-0.385895	-0.206406	-0.25102	0.25102
AT2G21270	FG199687	-0.122156	-0.395034	-0.338631	-0.588972	-0.630177	-0.49432	-0.533754	-0.443292	-0.250341	0.250341
AT5G64170	FG161520	-0.171576	-0.165869	-0.17046	-0.420691	-0.61345	-0.359394	-0.473975	-0.339345	-0.250231	0.250231
AT2G42975	FG635653	-0.102447	-0.0973183	-0.0533155	-0.302502	-0.674017	-0.39181	-0.486166	-0.301082	-0.249187	0.249187
AT1G19220	BP136046	0.757677	0.297324	0.407152	0.1594	-0.00147979	-0.0163304	0.0291506	0.23327	-0.247752	0.247752
Sin ortologo	BP133807	-0.398122	-0.117419	-0.217862	0.0297663	0.320182	0.162545	0.175183	-0.00653223	0.247628	0.247628
Sin ortologo	BP531184	0.223032	0.407029	0.402976	0.650202	0.495542	0.575482	0.615693	0.481422	0.247226	0.247226
AT4G23160	BP131837	-0.0599703	-0.11697	-0.156679	0.0895302	0.11498	0.0179596	0.0659082	-0.00646312	0.24621	0.24621
AT1G75290	TA13318_4097	0.256504	0.0573848	0.146184	-0.0987967	-0.0508078	0.0337372	0.0135763	0.0511117	-0.244981	0.244981
AT3G13510	BP133979	-0.0845102	-0.0637046	-0.22138	0.0217188	0.116033	0.0746833	0.240109	0.0118498	0.243099	0.243099
AT5G60250	FG148992	0.0578804	0.0547169	0.182496	-0.0590443	-0.0763736	-0.00221117	0.00884399	0.0237583	-0.24154	0.24154
Sin ortologo	BP130781	-0.160397	-0.233827	-0.0786833	-0.318941	-0.421528	-0.391003	-0.374237	-0.282659	-0.240258	0.240258
AT2G16440	FG160608	-0.0065333	-0.168336	-0.0708665	-0.310213	-0.208005	-0.369677	-0.302337	-0.205138	-0.239346	0.239346
AT2G36780	TA18788_4097	0.0445512	0.152966	0.0757511	0.314382	0.229706	0.268487	0.308286	0.199161	0.238631	0.238631
AT3G53260	EB680529	-0.273877	-0.332894	-0.319223	-0.557516	-0.489656	-0.432854	-0.541722	-0.421106	-0.238293	0.238293
AT5G62360	EH621938	-0.386585	0.119784	0.046996	0.284558	0.75349	0.578704	0.49549	0.270348	0.237562	0.237562
AT2G01980	AM789568	0.0877395	0.194861	0.203018	-0.0335041	-0.0537155	0.0430124	-0.00212164	0.0627557	-0.236522	0.236522
AT1G74600	AM840719	0.0569229	0.102581	-0.0939819	0.137202	0.269771	0.192293	0.175009	0.119971	0.231184	0.231184
AT5G13630	FG135946	-0.252479	-0.298052	-0.383312	-0.613057	-0.700412	-0.586706	-0.536532	-0.481507	-0.229745	0.229745
AT5G65910	BP527429	0.158359	0.0408481	0.0391823	0.268414	0.187075	0.281776	0.332498	0.186879	0.229232	0.229232
AT3G59380	FG169725	0.0683577	0.0932933	0.210465	-0.0182059	0.0264823	0.0362157	-0.00774945	0.0584084	-0.228671	0.228671
Sin ortologo	AM810374	-0.00501886	-0.076924	0.11202	-0.116122	-0.135214	-0.364655	-0.222841	-0.115536	-0.228143	0.228143
AT2G32230	BP529461	-0.162968	-0.232388	-0.314798	-0.0866799	-0.06206	-0.0768659	-0.0895719	-0.146476	0.228118	0.228118
Sin ortologo	BP133796	-0.00328914	0.302514	-0.100141	-0.327347	-0.437242	-0.699586	-0.353598	-0.231242	-0.227206	0.227206
AT5G56950	BP137117	-0.317997	-0.46859	-0.318755	-0.0918046	-0.1113	-0.17795	-0.105726	-0.227446	0.22695	0.22695
AT5G53440	BP525710	-0.0915379	-0.0142467	-0.158128	0.0612916	0.0984067	0.110685	0.134705	0.0201679	0.21942	0.21942
AT4G01860	BP530828	0.360676	1.04289	0.366177	0.150311	-0.108509	0.14023	-0.0584335	0.270477	-0.215866	0.215866
AT5G57830	BP534501	-0.028405	-0.098034	-0.188548	0.0270992	0.015767	0.101099	0.0541982	-0.016689	0.215647	0.215647
Sin ortologo	BP132958	0.069569	-0.0991859	-0.0600293	0.155592	0.0875518	0.192443	0.242808	0.0841069	0.215622	0.215622
Sin ortologo	EB682202	-0.0987419	-0.170233	-0.171306	0.0425975	0.0138396	0.0946611	0.240413	-0.00696722	0.213903	0.213903
AT2G14050	BP528063	0.203145	0.204792	0.172609	-0.0412003	-0.024431	0.0482794	-0.110396	0.0646855	-0.213809	0.213809
Sin ortologo	EB448952	-0.000814831	-0.0375452	-0.121757	0.0915442	0.0712621	0.0485688	0.11143	0.0232413	0.213301	0.213301
AT5G23860	EH665116	0.154128	-0.151082	0.0341651	-0.177562	-0.175292	-0.514099	-0.259864	-0.155658	-0.211727	0.211727
Sin ortologo	EB449346	-0.287478	-0.2976	-0.321683	-0.532643	-0.39522	-0.416123	-0.409052	-0.379971	-0.21096	0.21096
Sin ortologo	AM785971	0.288941	0.679666	0.228644	0.01853	0.0502288	0.10294	0.114335	0.211898	-0.210114	0.210114
AT5G12400	BP130948	-0.302919	-0.0806278	-0.129503	0.0805475	-0.00588983	0.0574395	-0.0578406	-0.0626847	0.210051	0.210051
Sin ortologo	FG168998	0.158886	0.191852	0.216984	0.00783928	0.0625788	-0.0812756	-0.0285869	0.0754682	-0.209144	0.209144
AT1G50180	BP529883	0.256222	0.881753	0.367419	0.159838	-0.182191	-0.0218421	-0.0683971	0.198972	-0.207581	0.207581
AT2G37340	EB448536	-0.106922	-0.123523	-0.223587	-0.0166704	0.0597734	-0.0487085	-0.0137304	-0.0676241	0.206917	0.206917
AT1G29700	EB430969	-0.1012	-0.210599	-0.184715	-0.391577	-0.750933	-0.471925	-0.594545	-0.386499	-0.206862	0.206862
AT4G00050	DV998968	-0.212948	-0.353331	-0.286424	-0.492546	-0.893176	-0.542219	-0.527701	-0.472621	-0.206122	0.206122
AT5G62640	BP134836	-0.261859	-0.299996	-0.407076	-0.201961	-0.218999	-0.192361	-0.188203	-0.252922	0.205116	0.205116
AT5G67200	BP526655	0.100099	-0.0323367	-0.01518	-0.220286	-0.289671	-0.324519	-0.158045	-0.134277	-0.205106	0.205106
Sin ortologo	BP529274	0.196951	0.12425	0.184766	-0.018896	0.0371001	-0.0682704	0.0718142	0.0753879	-0.203662	0.203662
AT3G26570	AM788005	-0.0534291	-0.0358261	0.117766	-0.084932	-0.120838	-0.150694	-0.134393	-0.0660494	-0.202698	0.202698
AT2G22240	TA11819_4097	-0.136567	-0.201078	-0.180598	-0.383189	-0.672583	-0.462197	-0.427759	-0.351996	-0.202591	0.202591
Sin ortologo	FG181531	-0.312991	-0.268605	-0.366329	-0.163855	-0.0917616	-0.0263988	-0.0031241	-0.176152	0.202474	0.202474
Sin ortologo	EB681226	0.164374	0.0847594	0.111779	0.311966	0.242916	0.272157	0.198624	0.198082	0.200186	0.200186
AT3G43190	AM843163	-0.0520984	-0.165182	-0.0374326	0.162048	0.173258	0.0980311	0.0690069	0.035376	0.199481	0.199481
AT1G34320	EB449189	0.0201097	0.0205244	-0.112351	0.0870239	0.0659762	0.132949	0.0638531	0.0397264	0.199375	0.199375
AT5G13930	EH615863	-0.151236	-0.720443	-0.814364	-1.01084	-1.23257	-1.28297	-1.19203	-0.914922	-0.196479	0.196479
Sin ortologo	BP529087	0.191112	0.42669	-0.068843	-0.263323	-0.222733	-0.260511	-0.474216	-0.0959747	-0.19448	0.19448
Sin ortologo	CV018825	-0.192429	-0.219476	-0.294682	-0.100307	-0.071587	0.0482666	-0.01547	-0.120812	0.194375	0.194375
AT1G72320	FS411911	-0.00372555	-0.120365	-0.0767587	0.117138	0.00877724	0.0456653	0.0339433	0.000667721	0.193896	0.193896
AT5G21482	TA21573_4097	-0.188732	-0.201399	-0.162903	-0.354459	-0.3643	-0.334051	-0.287435	-0.270468	-0.191555	0.191555
AT5G28770	FG175111	0.042005	-0.124986	-0.0489852	-0.240483	-0.392644	-0.388714	-0.269417	-0.203318	-0.191497	0.191497
Sin ortologo	EB444453	-0.0243761	0.173501	0.185618	0.375008	0.248163	0.30981	0.333873	0.228799	0.18939	0.18939
AT5G11090	EB433249	-0.00672172	-0.0370935	0.0931124	-0.0961091	-0.322791	-0.197302	-0.0954206	-0.0946179	-0.189222	0.189222
Sin ortologo	CV021678	-0.221311	-0.552511	-0.515439	-0.703796	-0.85162	-0.687573	-0.612284	-0.592076	-0.188357	0.188357
AT3G02830	TA16338_4097	-0.211645	-0.118646	-0.0738153	-0.261867	-0.454816	-0.265985	-0.338362	-0.246448	-0.188052	0.188052
AT1G44446	EB682276	-0.140791	-0.174277	-0.175215	-0.362269	-0.625646	-0.414467	-0.521211	-0.344839	-0.187054	0.187054
AT3G02470	EH619483	-0.114419	0.0358885	0.00918797	-0.176904	-0.436518	-0.261068	-0.228862	-0.167528	-0.186092	0.186092
AT2G28190	DV159202	-0.269778	-0.395346	-0.397372	-0.582021	-0.893032	-0.673901	-0.567113	-0.539795	-0.18465	0.18465
ATMG00290	TA15748_4097	0.0983984	0.14411	0.0409923	0.224891	0.291135	0.184212	0.17009	0.164833	0.183899	0.183899
Sin ortologo	BP132318	0.0789714	0.161914	0.169353	-0.0134857	-0.0446038	0.0595703	0.0159692	0.0610984	-0.182839	0.182839
Sin ortologo	BP133093	0.168697	0.548035	0.526334	0.707843	0.799099	0.749823	0.680801	0.597233	0.181509	0.181509
AT5G13630	EB102893	-0.258155	-0.355268	-0.496093	-0.677408	-0.99554	-0.690758	-0.886689	-0.622845	-0.181315	0.181315
AT3G61780	BP525570	0.0138397	0.00643573	-0.125704	0.0552282	0.131989	0.111067	0.0994581	0.0417591	0.180933	0.180933
AT1G05055	EB435200	-0.14984	-0.213628	-0.24495	-0.0654141	0.0354043	-0.0352406	-0.00723997	-0.0972727	0.179536	0.179536
AT1G08060	BP129095	-0.610617	-0.540821	-0.492817	-0.313953	-0.220374	-0.37395	-0.320961	-0.410499	0.178864	0.178864
AT5G58430	FG152039	0.413109	0.612169	0.429188	0.250625	0.0854707	0.156719	0.283716	0.318714	-0.178563	0.178563
AT5G55570	EB680765	-0.1401	-0.137317	-0.15221	-0.327545	-0.609738	-0.356435	-0.407047	-0.304342	-0.175335	0.175335
AT1G29940	BP128655	-0.21541	-0.0781905	-0.117775	0.0573354	0.00834706	-0.0123347	-0.0531758	-0.0587434	0.17511	0.17511
AT1G24625	DW000323	0.113311	0.280322	0.224412	0.399455	0.474701	0.476271	0.441644	0.344302	0.175043	0.175043
AT5G49760	EH620305	-0.151519	-0.182473	0.310473	0.485276	0.562146	0.506807	0.826876	0.336798	0.174803	0.174803
AT5G51750	FG175849	0.129704	0.319571	0.241355	0.0675978	-0.0497281	-0.00714124	0.08414	0.112214	-0.173757	0.173757
AT3G53830	EB430480	-0.0452202	-0.178349	-0.217482	-0.391111	-0.752911	-0.423217	-0.394273	-0.343223	-0.173629	0.173629
AT5G51180	EH615700	0.0258787	0.0631748	-0.0823105	0.0912893	0.132317	0.162936	0.127927	0.0744588	0.1736	0.1736
AT1G28670	EB424746	-0.24087	-0.221198	-0.235761	-0.406268	-0.473015	-0.512983	-0.41751	-0.358229	-0.170508	0.170508
AT3G51630	DV160827	0.0258499	0.00921987	0.0652892	-0.105123	-0.177029	-0.108238	-0.0538049	-0.0491194	-0.170412	0.170412
AT2G24270	DW000636	-0.0660859	-0.100922	-0.0715709	-0.240776	-0.432779	-0.329159	-0.293886	-0.219311	-0.169205	0.169205
Sin ortologo	BP137020	-0.0119357	0.116966	0.330263	0.499396	0.486395	0.719151	0.461944	0.37174	0.169134	0.169134
Sin ortologo	TC154421	-0.203902	-0.269423	-0.201756	-0.369787	-0.498744	-0.405339	-0.350798	-0.328536	-0.168031	0.168031
AT1G20920	FG199772	-0.0959785	-0.108681	-0.0505092	-0.217299	-0.175942	-0.171443	-0.190508	-0.144337	-0.16679	0.16679
AT3G22540	FG638527	0.0694684	-0.0227589	0.0284098	0.195043	0.280323	0.181381	0.207594	0.134209	0.166634	0.166634
Sin ortologo	BP529895	-0.146437	-0.0544016	-0.133624	0.0329595	0.0164874	0.128436	-0.0167463	-0.0247608	0.166583	0.166583
AT5G26010	TA21392_4097	-0.150322	-0.166333	-0.252501	-0.086047	0.00242909	-0.0309265	-0.109733	-0.113348	0.166454	0.166454
AT1G21280	EB450973	-0.153457	-0.334079	-0.256838	-0.422714	-0.499356	-0.433042	-0.521726	-0.374459	-0.165875	0.165875
AT1G06620	EB443043	0.00417284	-0.000305344	0.0421974	-0.122924	-0.273316	-0.251181	-0.113298	-0.102093	-0.165121	0.165121
AT3G45140	TA16575_4097	0.0186865	-0.0238965	0.073812	-0.091005	-0.0888511	-0.0504246	-0.0575672	-0.0313208	-0.164817	0.164817
AT5G35970	DV999942	-0.132979	-0.182163	-0.204509	-0.369212	-0.609201	-0.366918	-0.431158	-0.32802	-0.164703	0.164703
AT1G48090	BP133556	0.205522	0.216488	0.186044	0.350078	0.484946	0.340266	0.51706	0.328629	0.164034	0.164034
AT1G62850	BP128636	0.0874028	0.00154336	-0.0440518	-0.20772	-0.159349	-0.18074	-0.113228	-0.0880203	-0.163668	0.163668
Sin ortologo	BP133291	-0.0427103	-0.140526	-0.0294623	0.133169	0.103101	0.148387	0.0623284	0.0334695	0.162631	0.162631
AT3G52870	EB680910	0.0872515	0.0968634	0.0626353	-0.0995054	-0.109829	-0.189276	-0.0852761	-0.0338766	-0.162141	0.162141
AT1G15740	BP137188	-0.0877877	-0.065785	-0.0897949	0.0723212	0.207299	0.227392	0.129654	0.0561856	0.162116	0.162116
AT3G01990	DV158104	-0.20355	-0.35101	-0.347312	-0.185337	-0.0506655	-0.0546893	-0.123199	-0.187966	0.161975	0.161975
Sin ortologo	EB435254	-0.100922	-0.0271163	-0.137845	0.0226874	0.0580994	0.0707781	-0.00938924	-0.0176726	0.160533	0.160533
AT3G24190	EB102905	-0.169443	-0.127817	-0.146856	-0.306884	-0.567346	-0.379541	-0.42595	-0.303405	-0.160028	0.160028
Sin ortologo	BP131806	-0.105003	-0.135418	-0.15405	0.00586524	0.0154228	0.0636187	-0.0155454	-0.0464443	0.159915	0.159915
AT5G47540	CV020050	-0.101331	-0.121795	-0.145558	0.014158	-0.0314583	-0.0269268	0.0432851	-0.0528037	0.159716	0.159716
AT2G34660	BP130735	-0.144431	-0.0839985	-0.107333	0.0517786	0.108227	0.0389937	0.123288	-0.00192499	0.159111	0.159111
AT1G32900	DV999997	-0.0958746	-0.179972	-0.191056	-0.350053	-0.58522	-0.35476	-0.421148	-0.311155	-0.158998	0.158998
Sin ortologo	BP134534	-0.0309652	-0.0771	-0.0864625	0.0720776	0.111778	0.0539274	0.0536413	0.0138424	0.15854	0.15854
AT2G39800	EB440509	-0.00518046	-0.0575615	-0.134179	-0.292251	-0.403205	-0.248948	-0.325022	-0.209478	-0.158071	0.158071
AT2G33250	BP129528	0.0645323	0.0206877	0.0145868	0.172177	0.523643	0.171252	0.225463	0.170335	0.15759	0.15759
Sin ortologo	EG036049	-0.211275	-0.133818	-0.209884	-0.0523487	0.00722973	0.0417429	-0.0784902	-0.0909778	0.157536	0.157536
AT2G42750	EB679963	-0.00483943	-0.157203	-0.155163	-0.31258	-0.541246	-0.29009	-0.330524	-0.255949	-0.157417	0.157417
AT1G48050	FG194412	-0.0503509	-0.0886264	-0.145889	0.0114214	-0.0225653	0.014455	-0.0242477	-0.0436862	0.157311	0.157311
AT1G60720	EB680568	-0.367293	-0.419918	-0.322533	-0.47901	-0.563323	-0.597393	-0.510253	-0.465675	-0.156477	0.156477
Sin ortologo	BP527503	-0.0316393	-0.121469	-0.0876875	0.0679722	0.0917073	0.0412486	0.0934718	0.00765778	0.15566	0.15566
AT3G24190	DV998937	-0.172043	-0.151565	-0.176731	-0.331981	-0.59814	-0.390829	-0.459909	-0.325885	-0.15525	0.15525
Sin ortologo	EB680487	0.0901446	0.238176	0.171988	0.327212	0.469979	0.391337	0.310014	0.28555	0.155224	0.155224
Sin ortologo	EB432696	0.0593687	-0.249637	-0.020929	0.13409	0.151604	0.133175	0.224229	0.0617	0.155019	0.155019
AT1G64260	BP131080	-0.167009	-0.15247	-0.189975	-0.0350324	-0.115821	-0.121498	-0.113989	-0.127971	0.154943	0.154943
Sin ortologo	EH623848	0.0696672	0.0771944	0.102899	-0.0506597	-0.0685666	0.0123959	0.00621286	0.0213061	-0.153558	0.153558
AT2G40890	FG161518	-0.0207706	0.000305995	-0.00779906	-0.16045	-0.0964625	-0.161205	-0.170859	-0.0881771	-0.15265	0.15265
AT5G10170	EH622877	-0.0827797	-0.275836	-0.321262	-0.473451	-0.931472	-0.543908	-0.654074	-0.468969	-0.15219	0.15219
AT5G53970	EB680158	-0.205012	-0.198958	-0.254208	-0.406208	-0.545936	-0.436525	-0.46302	-0.358552	-0.152	0.152
Sin ortologo	EB451337	-0.0706954	-0.293167	-0.228128	-0.379947	-0.48784	-0.368904	-0.313871	-0.306079	-0.151819	0.151819
AT3G53340	BP132188	-0.0309495	-0.0327122	0.0275373	0.178841	0.152767	0.108316	0.0805994	0.0691999	0.151304	0.151304
AT5G18660	EB443686	-0.083474	-0.299083	-0.156422	-0.00590682	0.0229275	-0.0118868	-0.0179561	-0.0788288	0.150516	0.150516
AT1G60710	FG161699	0.72448	0.353527	0.306331	0.15599	0.0500497	-0.133661	-0.0765709	0.197164	-0.150341	0.150341
AT5G52340	EG649681	0.166066	-0.0569751	0.114403	0.26448	0.287637	0.178688	0.227087	0.168769	0.150076	0.150076
AT1G60950	CV017728	-0.0829802	-0.270725	-0.244099	-0.393259	-0.405794	-0.414498	-0.31978	-0.304448	-0.14916	0.14916
AT5G52570	EB450833	-0.10713	-0.119166	-0.113551	-0.262368	-0.462732	-0.326585	-0.290236	-0.240252	-0.148817	0.148817
AT2G36430	CV018725	-0.0195623	-0.0506626	-0.123556	0.0249765	0.082795	0.0183789	0.0451609	-0.00320991	0.148532	0.148532
AT5G06560	FG170239	0.589469	0.428179	0.316605	0.169212	0.0146828	0.230044	-0.038312	0.244269	-0.147393	0.147393
AT5G48930	TA21759_4097	0.0856274	0.0954217	-0.00633663	-0.153152	-0.103927	-0.231513	-0.108582	-0.0603517	-0.146815	0.146815
AT1G40087	EB679332	-0.00990291	-0.048155	-0.08376	0.0625348	0.0737992	0.0282864	0.122175	0.0207111	0.146295	0.146295
AT1G32900	TA12496_4097	-0.0989672	-0.185315	-0.198867	-0.344903	-0.585992	-0.372677	-0.43406	-0.317255	-0.146036	0.146036
AT4G33200	BP135773	0.0467544	0.00714485	-0.0551358	0.0904747	0.0905929	0.157906	0.115246	0.0647119	0.145611	0.145611
Sin ortologo	TC158127	-0.235987	0.22056	-0.187375	-0.332902	-0.482076	-0.552097	-0.545512	-0.302198	-0.145527	0.145527
AT3G54070	TA20913_4097	-0.0435251	0.0047842	-0.0877389	0.0572995	0.111488	0.126517	0.0748764	0.0348145	0.145038	0.145038
AT5G58380	CV019516	0.0476579	-0.0504761	0.00427565	0.148464	0.229371	0.185479	0.212941	0.111102	0.144188	0.144188
Sin ortologo	CV017531	-0.0529075	0.0510488	0.045652	-0.0978588	-0.265908	-0.211227	-0.130778	-0.0945683	-0.143511	0.143511
AT1G53290	BP136518	-0.0473506	-0.0862059	-0.149716	-0.00626851	0.0742126	0.0499009	0.040353	-0.0178678	0.143447	0.143447
Sin ortologo	FG200072	-0.100047	-0.149398	-0.120328	0.0231109	0.0137403	0.0223687	0.0122061	-0.0426211	0.143439	0.143439
AT4G09670	EB424766	-0.0816691	-0.0743808	-0.0516883	-0.195125	-0.436176	-0.230836	-0.234721	-0.186371	-0.143437	0.143437
Sin ortologo	CV018496	-0.230569	-0.0201265	-0.0644173	0.0788276	0.0411411	0.195173	0.155248	0.0221824	0.143245	0.143245
Sin ortologo	FG640953	-0.00639178	0.159513	0.147951	0.29017	0.350768	0.288593	0.22427	0.207839	0.142219	0.142219
Sin ortologo	DV998737	-0.0363819	-0.125402	-0.105764	-0.247938	-0.497853	-0.284072	-0.343962	-0.234482	-0.142174	0.142174
AT3G25800	AM789174	0.526699	0.545618	0.441567	0.300619	0.209317	0.215913	0.224208	0.351992	-0.140947	0.140947
AT3G15354	DW001336	-0.178667	-0.114533	-0.089042	-0.229946	-0.418503	-0.267974	-0.310123	-0.229827	-0.140904	0.140904
AT1G63660	BP134148	-0.140702	-0.126978	-0.249661	-0.109034	-0.0875921	-0.0559311	-0.0551491	-0.117864	0.140627	0.140627
AT4G35740	HO846902	-0.048515	-0.0215611	-0.14446	-0.00484533	0.0126571	0.0480383	0.0127579	-0.0208469	0.139615	0.139615
Sin ortologo	BP128827	-0.0564294	-0.123379	-0.150818	-0.0116618	0.0188811	0.0279052	0.00650661	-0.041285	0.139156	0.139156
AT2G48110	BP137478	0.039847	0.0237067	-0.0462493	0.0928936	0.0751242	0.0973454	0.129845	0.0589303	0.139143	0.139143
Sin ortologo	AM837216	-0.0567896	-0.154141	-0.0408821	0.0980609	0.148185	0.027008	0.0614757	0.0118453	0.138943	0.138943
AT5G46930	CV019671	-0.150525	-0.117772	-0.118953	0.0198855	-0.0474468	-0.000235853	-0.0245135	-0.0627944	0.138838	0.138838
AT3G22200	FG644146	-0.037032	0.0429069	-0.0481429	0.0902361	0.158335	0.0764113	0.0958617	0.0540823	0.138379	0.138379
AT5G07610	TA19102_4097	0.0573762	0.155092	0.158394	0.0203919	-0.0603018	0.0163367	-0.0993733	0.0354165	-0.138002	0.138002
ATMG00750	EH666167	0.205672	0.165528	0.231653	0.0937053	0.0260761	0.0157781	0.115412	0.121975	-0.137947	0.137947
Sin ortologo	EB449328	-0.155362	-0.186656	-0.262939	-0.125032	-0.0197802	-0.0413916	-0.112069	-0.129033	0.137906	0.137906
AT5G23520	BP137423	-0.16521	-0.166883	-0.110015	0.0273972	-0.0146943	0.0464717	-0.0324419	-0.0593394	0.137413	0.137413
AT3G59280	FG634933	-0.201606	-0.386371	-0.447426	-0.584567	-0.86179	-0.554674	-0.75224	-0.541239	-0.137141	0.137141
AT1G15360	TC146167	0.0495042	-0.0289757	0.0622101	-0.0745227	-0.118152	-0.14295	-0.0903913	-0.0490397	-0.136733	0.136733
AT4G09670	FG193637	-0.0692894	-0.0711715	-0.068589	-0.203488	-0.45293	-0.222186	-0.233428	-0.188726	-0.134899	0.134899
Sin ortologo	FG168014	0.463184	0.510716	0.593245	0.45886	0.393211	0.427559	0.393607	0.462912	-0.134385	0.134385
AT1G37130	X06134	-0.230928	-0.178662	-0.174112	-0.30826	-0.427641	-0.285448	-0.341507	-0.27808	-0.134148	0.134148
AT5G26820	DW000590	-0.168115	-0.0923298	-0.0847134	-0.218719	-0.384131	-0.250157	-0.241266	-0.205633	-0.134006	0.134006
AT1G05170	EB680702	-0.106263	-0.304253	-0.366963	-0.500156	-0.609602	-0.49754	-0.440294	-0.403582	-0.133193	0.133193
Sin ortologo	DV161152	-0.094127	-0.118156	-0.113384	-0.24627	-0.462574	-0.268233	-0.269013	-0.224537	-0.132886	0.132886
AT5G02740	CV017618	-0.108395	-0.114214	-0.169897	-0.0377339	0.0309201	0.00321549	-0.0254101	-0.0602163	0.132163	0.132163
AT4G25650	EB427799	-0.118329	-0.13854	-0.138004	-0.269889	-0.489118	-0.28763	-0.320403	-0.251702	-0.131885	0.131885
Sin ortologo	BP128809	-0.0449216	-0.0490261	-0.153233	-0.284976	-0.435773	-0.241038	-0.40293	-0.230271	-0.131742	0.131742
AT3G23920	EB441079	0.0235474	-0.0224173	-0.0421826	-0.173554	-0.230869	-0.188809	-0.181784	-0.116581	-0.131371	0.131371
Sin ortologo	EB435442	-0.0838264	-0.0972374	-0.140011	-0.00867915	-0.00904152	-0.00244311	0.023584	-0.0453792	0.131332	0.131332
AT4G02380	EH617048	-0.226976	-0.240025	-0.219479	-0.349974	-0.507626	-0.334699	-0.332588	-0.31591	-0.130495	0.130495
AT2G36090	FG177891	0.759133	0.712253	0.66563	0.795844	0.921821	0.834423	0.858904	0.792573	0.130213	0.130213
AT3G07070	FG151021	0.620543	0.207571	0.235475	0.105656	0.081702	-0.18885	0.03883	0.157275	-0.129819	0.129819
AT3G44735	EB679787	-0.147911	-0.148631	-0.111644	-0.241283	-0.375167	-0.275263	-0.290199	-0.227157	-0.129639	0.129639
AT3G59780	EG650165	-0.230851	-0.296406	-0.308029	-0.436929	-0.382239	-0.35562	-0.339014	-0.335584	-0.1289	0.1289
AT5G07990	TA21033_4097	-0.0401652	-0.120013	-0.12706	-0.255151	-0.464715	-0.296667	-0.420876	-0.246378	-0.12809	0.12809
AT3G07565	TA12590_4097	-0.120586	-0.119254	-0.110516	-0.238417	-0.411726	-0.301404	-0.248282	-0.221455	-0.127901	0.127901
AT4G00660	BP133061	-0.0728756	-0.112948	-0.161908	-0.0342965	-0.0234669	0.024656	0.0157713	-0.0521525	0.127611	0.127611
AT1G28510	TA19835_4097	-0.106301	-0.133206	-0.184634	-0.0570744	-0.0444453	-0.0775261	-0.0643213	-0.0953582	0.127559	0.127559
AT5G09300	DW000724	-0.03107	-0.14224	-0.106662	-0.233099	-0.233105	-0.181175	-0.190693	-0.15972	-0.126437	0.126437
AT2G42750	EB436582	-0.0310045	-0.135361	-0.10423	-0.229961	-0.52449	-0.256091	-0.320426	-0.228795	-0.12573	0.12573
AT5G63290	DV158464	0.123905	0.0521028	0.0191326	0.14481	0.222766	0.144647	0.18471	0.127439	0.125678	0.125678
Sin ortologo	BP532909	0.106163	-0.0624934	-0.153333	-0.278887	-0.510525	-0.307481	-0.267702	-0.210608	-0.125554	0.125554
AT2G04039	TA13875_4097	-0.129284	-0.222203	-0.138007	-0.26285	-0.418548	-0.299919	-0.353965	-0.260682	-0.124843	0.124843
Sin ortologo	BP532790	0.0276282	-0.0359528	0.0502255	-0.0745386	-0.110693	-0.156445	-0.0728749	-0.0532359	-0.124764	0.124764
AT2G26850	EH616597	-0.137476	-0.0922553	-0.093478	-0.218186	-0.258704	-0.210589	-0.212081	-0.174682	-0.124708	0.124708
AT3G24430	TA18431_4097	-0.171843	-0.21885	-0.205035	-0.329727	-0.427054	-0.292155	-0.323552	-0.281174	-0.124692	0.124692
AT1G34370	DW002800	0.058677	-0.0705785	-0.0419429	0.0825975	0.210705	0.117416	0.150824	0.0725283	0.12454	0.12454
AT3G24430	EB680561	-0.192418	-0.242552	-0.228526	-0.352603	-0.444579	-0.326183	-0.352895	-0.305679	-0.124078	0.124078
AT1G79600	EB680544	-0.142958	-0.322391	-0.347494	-0.471552	-0.712342	-0.453227	-0.468071	-0.416862	-0.124058	0.124058
AT5G01920	DW000933	-0.213785	-0.274433	-0.260016	-0.383445	-0.436919	-0.345004	-0.321845	-0.31935	-0.123429	0.123429
Sin ortologo	FG152351	0.0159228	-0.0245186	0.0743018	-0.0491081	-0.142762	-0.0425566	-0.0504412	-0.0313088	-0.12341	0.12341
AT4G23160	FG638464	0.0144469	0.00493187	-0.0265274	0.0963664	0.132656	0.142169	0.149056	0.0732998	0.122894	0.122894
AT5G49740	EB441509	-0.0708783	-0.136316	-0.164678	-0.286434	-0.546695	-0.316105	-0.385729	-0.272405	-0.121755	0.121755
Sin ortologo	AM825678	-0.0627784	-0.271585	-0.128991	-0.00777327	-0.00640653	0.0336058	0.036734	-0.0581706	0.121218	0.121218
AT4G12480	BP532414	-0.585707	0.165507	0.270963	0.392055	0.927994	0.567965	0.544747	0.326218	0.121092	0.121092
AT1G14700	FG155177	-0.0705908	-0.262683	-0.295191	-0.415388	-0.412192	-0.377142	-0.324704	-0.30827	-0.120197	0.120197
AT4G17140	CV016612	0.0759362	0.0964682	0.0661521	0.18622	0.18501	0.155286	0.168216	0.133327	0.120068	0.120068
Sin ortologo	AM789543	-0.116241	-0.177087	-0.157512	-0.0375289	0.00567971	0.0470599	-0.064313	-0.0714203	0.119983	0.119983
AT1G08630	TA20023_4097	-0.035538	0.0493239	0.00643053	-0.112579	-0.191752	-0.18561	-0.191368	-0.0944418	-0.119009	0.119009
AT2G47890	TC152488	-0.0459605	-0.1246	-0.0912522	0.0264693	0.0748612	0.0547104	0.0326075	-0.010452	0.117721	0.117721
AT3G05480	EB449170	-0.089158	-0.0801155	0.0300666	0.147345	0.464997	0.279854	0.203204	0.136599	0.117279	0.117279
AT2G01950	FG638237	-0.136213	-0.0444643	-0.124025	-0.0070015	0.0193059	0.0415448	0.0525922	-0.0283231	0.117024	0.117024
Sin ortologo	EG650453	0.0864136	0.397297	0.428927	0.54578	0.714318	0.71891	0.631997	0.503378	0.116854	0.116854
AT4G20880	DV161997	-0.0293472	-0.0395854	-0.111952	0.00460778	0.112319	0.0255832	0.058523	0.00287833	0.11656	0.11656
Sin ortologo	AM808380	-0.0479633	-0.110363	-0.0901209	-0.206637	-0.412483	-0.283679	-0.203436	-0.193526	-0.116516	0.116516
Sin ortologo	EH615220	-0.115527	-0.376112	-0.345386	-0.461712	-0.577734	-0.55423	-0.406326	-0.40529	-0.116326	0.116326
AT1G29930	TA11624_4097	-0.0329477	-0.161667	-0.182316	-0.298022	-0.414065	-0.252933	-0.30522	-0.23531	-0.115706	0.115706
AT2G26510	BP130765	-0.233281	-0.239986	-0.191411	-0.0763673	-0.00817679	-0.0799971	-0.0751657	-0.129198	0.115044	0.115044
AT5G57280	EB678811	-0.020585	0.0227157	-0.0633144	0.0516656	0.0790119	0.0458906	0.0507675	0.023736	0.11498	0.11498
AT2G40890	TA13940_4097	-0.0319961	0.020358	-0.00966411	-0.124458	-0.126214	-0.164437	-0.174756	-0.0873095	-0.114794	0.114794
AT1G59640	EB427657	-0.103903	-0.0762237	-0.0502109	-0.164877	-0.230244	-0.137552	-0.165868	-0.132697	-0.114666	0.114666
AT5G64940	AM819175	-0.187157	-0.201287	-0.208116	-0.322127	-0.489945	-0.383434	-0.407206	-0.314182	-0.114012	0.114012
AT4G01050	FG137095	-0.156375	-0.241314	-0.239236	-0.353214	-0.401453	-0.29727	-0.303059	-0.28456	-0.113978	0.113978
Sin ortologo	BP527296	-0.0298025	-0.124321	-0.0674658	0.0462875	0.140684	0.0378011	0.0693994	0.0103688	0.113753	0.113753
AT1G63250	CV019324	0.0179063	0.0362332	0.0233442	0.136812	0.159442	0.13762	0.170099	0.0973509	0.113468	0.113468
Sin ortologo	EB677715	-0.307501	-0.150434	-0.192182	-0.0790017	-0.0616626	-0.0214344	-0.067856	-0.125724	0.11318	0.11318
AT3G17800	EG650439	-0.0161524	-0.122744	-0.133397	-0.246541	-0.330944	-0.245331	-0.253346	-0.192637	-0.113143	0.113143
Sin ortologo	AM797316	0.279853	-0.016697	-0.0152818	-0.128336	-0.466619	-0.186496	-0.16441	-0.0997123	-0.113054	0.113054
AT3G13750	BP533683	-0.0298617	-0.0990531	-0.097128	0.0154802	0.0419143	0.0100602	0.0355625	-0.0175751	0.112608	0.112608
Sin ortologo	BP128527	-0.210515	-0.256758	-0.253994	-0.141438	-0.147454	-0.0571047	-0.0486919	-0.159422	0.112556	0.112556
AT1G80760	EB439651	-0.226556	-0.154111	-0.23122	-0.343776	-0.507139	-0.305017	-0.340307	-0.301161	-0.112555	0.112555
AT4G23160	BP528281	-0.160732	-0.0606014	-0.134199	-0.0216578	-0.0174187	0.040397	-0.0247909	-0.0541433	0.112541	0.112541
Sin ortologo	BP525643	-0.146578	-0.226383	-0.228607	-0.116088	-0.0535366	-0.0537913	0.00962929	-0.116479	0.112519	0.112519
Sin ortologo	EH623394	0.00868361	-0.0467565	-0.0577854	0.054478	0.124448	0.0830219	0.121649	0.0411055	0.112263	0.112263
Sin ortologo	BP527051	-0.0667197	-0.177842	-0.152569	-0.0410361	0.0322295	0.0470423	-0.0438785	-0.0575392	0.111533	0.111533
AT3G23240	EB426548	0.314905	0.405479	0.545828	0.65676	0.704969	0.716469	0.870907	0.602188	0.110933	0.110933
AT4G23160	TA19115_4097	-0.0809667	0.0954106	0.281707	0.392594	0.501129	0.474368	0.416831	0.297296	0.110887	0.110887
AT1G29930	TA11638_4097	-0.161179	-0.171023	-0.257052	-0.367904	-0.531706	-0.339882	-0.477352	-0.329443	-0.110852	0.110852
AT4G38120	BP528003	-0.0663499	-0.165319	-0.141892	-0.031246	0.0449395	0.064	0.00732105	-0.0412209	0.110646	0.110646
AT5G17250	BP136028	-0.0427442	-0.0781099	-0.0774731	0.0328519	0.0777262	0.0591797	0.0743067	0.00653389	0.110325	0.110325
AT3G54010	BP528927	0.226985	0.26952	0.17436	0.284537	0.317177	0.371831	0.288281	0.276099	0.110176	0.110176
AT1G29940	EB678852	0.0532398	0.0335197	-0.0190729	0.0910532	0.121591	0.130848	0.11591	0.0752983	0.110126	0.110126
AT2G42570	TA14705_4097	0.198135	0.282792	0.274938	0.165051	0.143632	0.160905	0.139078	0.194933	-0.109887	0.109887
AT1G43760	DW000357	-0.0124366	-0.116548	-0.0861722	0.0234876	0.0868739	0.0242508	-0.000400858	-0.0115636	0.10966	0.10966
AT1G31650	EH614279	-0.222476	-0.406083	-0.408706	-0.518066	-0.54189	-0.456577	-0.467764	-0.431652	-0.10936	0.10936
Sin ortologo	AJ717944	-0.100854	-0.0947531	-0.0956079	0.013692	-0.0231863	-0.0374709	-0.00090387	-0.0484406	0.1093	0.1093
AT5G58140	EB434538	-0.120595	-0.0887739	-0.0387407	-0.147764	-0.282929	-0.153264	-0.166931	-0.142714	-0.109023	0.109023
AT3G03070	FG639578	-0.162282	-0.233931	-0.147629	-0.0389303	-0.0808396	-0.0386252	-0.104494	-0.115247	0.108699	0.108699
Sin ortologo	BP133929	0.511713	1.12966	0.213797	0.105099	-0.538023	-0.346436	-0.119204	0.136659	-0.108698	0.108698
AT2G34660	AM795309	-0.119434	-0.10953	-0.0257715	0.0829006	0.125421	0.137538	0.12172	0.0304063	0.108672	0.108672
AT3G07700	EB443012	-0.161883	-0.151677	-0.223646	-0.332208	-0.474085	-0.325005	-0.350828	-0.288476	-0.108563	0.108563
AT2G22430	FG137910	-0.0798023	0.00921736	-0.0205373	0.0880235	0.120906	0.100994	0.102634	0.0459192	0.108561	0.108561
AT2G26180	EB433013	0.01038	-0.0464555	-0.0276693	0.0806164	0.0381153	0.0601317	0.0807924	0.0279873	0.108286	0.108286
AT3G23990	FG132827	0.0301291	-0.0194503	-0.123216	-0.230768	-0.256615	-0.187766	-0.157076	-0.134966	-0.107552	0.107552
AT4G23160	BP132147	0.0594504	0.348389	0.403124	0.5103	0.665235	0.662427	0.580571	0.461357	0.107176	0.107176
AT5G25360	BP132327	0.267356	-0.155569	-0.152662	-0.259722	-0.188796	-0.409348	-0.218484	-0.159604	-0.107059	0.107059
AT1G07010	EB433813	-0.100807	-0.161177	-0.168275	-0.274781	-0.433564	-0.269439	-0.293058	-0.243014	-0.106506	0.106506
AT4G25290	BP130805	-0.108068	-0.170777	-0.15208	-0.258425	-0.408529	-0.265085	-0.310952	-0.239131	-0.106345	0.106345
AT1G13790	TA17729_4097	0.0206651	0.0450857	0.0521254	0.158381	0.100607	0.150534	0.128986	0.0937692	0.106256	0.106256
AT5G34940	EH621079	-0.0907747	-0.110995	-0.14345	-0.0373409	0.0408878	-0.015848	-0.030396	-0.0554166	0.106109	0.106109
Sin ortologo	EH615062	-0.0812947	-0.0328133	-0.068025	-0.174026	-0.291148	-0.184089	-0.229634	-0.151576	-0.106001	0.106001
AT1G09190	DW003076	-0.0178461	0.00460926	-0.0736496	0.0318263	0.0745704	0.0539787	0.049426	0.0175593	0.105476	0.105476
AT3G49290	DV162037	-0.114436	-0.0549443	-0.0159467	-0.12142	-0.218894	-0.160001	-0.13841	-0.117722	-0.105473	0.105473
AT1G71020	BP526758	-0.0576651	0.0400838	-0.000437202	-0.105554	-0.111682	-0.100363	-0.0785163	-0.059162	-0.105117	0.105117
AT5G18660	TA18320_4097	-0.0681248	-0.280782	-0.114301	-0.00927346	0.0138494	0.00967046	-0.0272067	-0.068024	0.105028	0.105028
AT1G12370	BP129252	-0.145067	-0.145023	-0.128152	-0.233027	-0.365122	-0.274724	-0.302105	-0.227603	-0.104875	0.104875
AT1G19715	EB444564	1.40812	1.72946	1.83251	1.93733	2.01589	1.94461	1.98199	1.8357	0.104813	0.104813
ATMG00750	BP525573	-0.102444	-0.0310185	0.0236901	0.127109	0.227904	0.178506	0.23727	0.0944309	0.103419	0.103419
AT2G44670	FG638723	0.204724	0.259634	0.166135	0.269532	0.411814	0.30327	0.26945	0.269223	0.103396	0.103396
AT3G54230	BP131403	-0.0772471	-0.125351	-0.0534345	0.0496659	0.0388379	0.0109629	0.0391659	-0.0167714	0.1031	0.1031
AT3G51895	TA18425_4097	-0.143718	-0.205272	-0.220083	-0.32269	-0.399715	-0.291164	-0.338339	-0.274426	-0.102607	0.102607
AT3G17800	EB432304	-0.117583	-0.154198	-0.172602	-0.274936	-0.404472	-0.254957	-0.40183	-0.254368	-0.102334	0.102334
AT1G29700	TA18309_4097	-0.135213	-0.183586	-0.181664	-0.283865	-0.411204	-0.293179	-0.316888	-0.257943	-0.102201	0.102201
AT3G24255	BP528983	-0.00571938	-0.0835648	-0.0221869	0.0799766	0.0830442	0.0230596	0.0373586	0.0159954	0.102164	0.102164
AT5G15880	BP132219	-0.171736	-0.19277	-0.113299	-0.0111591	0.000854839	-0.0457374	0.0810814	-0.0646809	0.10214	0.10214
AT3G62770	FG633793	0.236114	0.248957	0.226775	0.328843	0.384604	0.356413	0.343801	0.303644	0.102068	0.102068
Sin ortologo	TA12714_4097	-0.0166345	-0.0370494	-0.0435968	-0.145556	-0.341722	-0.175909	-0.230221	-0.141527	-0.10196	0.10196
Sin ortologo	EH617488	-0.0431942	-0.0760792	-0.00950993	-0.111176	-0.202809	-0.110219	-0.149053	-0.100292	-0.101666	0.101666
AT3G52610	FG158246	0.0333405	-0.00847577	-0.00446245	-0.10596	-0.152362	-0.163661	-0.0755319	-0.0681589	-0.101497	0.101497
AT2G22430	EH616221	-0.0267997	0.0700999	0.0394802	0.140519	0.193287	0.102321	0.117933	0.0909771	0.101039	0.101039
Sin ortologo	BP136071	-0.0809364	-0.0950201	-0.147083	-0.0461031	0.0612803	-0.000350089	-0.0227044	-0.0472738	0.10098	0.10098
AT1G76040	CV020234	-0.228193	-0.30677	-0.339284	-0.440101	-0.606883	-0.465248	-0.442723	-0.404172	-0.100817	0.100817
AT5G06600	EH620787	-0.0525887	-0.0882378	-0.110119	-0.0095418	-0.0241053	-0.0156514	-0.00564877	-0.043699	0.100577	0.100577
AT4G37760	EH622823	-0.196102	-0.18554	-0.223208	-0.323782	-0.422707	-0.325978	-0.348719	-0.289434	-0.100575	0.100575
Sin ortologo	EH615389	-0.0873439	-0.288713	-0.271507	-0.371783	-0.585063	-0.437815	-0.515123	-0.365336	-0.100276	0.100276
Sin ortologo	EH620028	-0.132083	-0.095469	-0.106622	-0.00654179	0.114897	0.0643907	-0.00948831	-0.0244166	0.10008	0.10008
ATMG00480	BP129188	-0.0304859	-0.034341	-0.119763	-0.0199825	0.0191692	0.030182	-0.0257255	-0.0258496	0.099781	0.099781
AT3G23920	TA13109_4097	0.0475572	-0.00732376	-0.0038578	-0.10363	-0.165508	-0.0779837	-0.124222	-0.0621383	-0.099772	0.099772
AT1G43760	BP134536	-0.586514	-0.284237	-0.847805	-0.947464	-1.27082	-1.23911	-1.31126	-0.926742	-0.0996595	0.0996595
AT2G47980	EB683816	0.0301717	0.0282818	-0.0309096	0.0687175	0.119004	0.12921	0.0615152	0.0579987	0.0996271	0.0996271
AT4G27410	EH623692	0.185504	0.2826	0.260694	0.161091	0.125074	0.165642	0.0733968	0.179143	-0.0996032	0.0996032
AT3G17800	FG156963	-0.0357693	-0.137439	-0.14727	-0.246496	-0.340794	-0.260733	-0.283911	-0.207487	-0.0992255	0.0992255
AT5G40470	FG638111	0.0251823	-0.0030243	0.0105077	0.109615	0.0688906	0.0814625	0.118432	0.0587236	0.0991068	0.0991068
AT5G53290	BP530957	0.315089	0.57095	0.561276	0.660272	0.630099	0.683381	0.703898	0.589281	0.0989964	0.0989964
AT5G25340	FG187537	-0.150955	-0.340517	-0.214251	-0.115359	-0.0646971	-0.0431763	0.0386462	-0.127187	0.0988921	0.0988921
AT4G14950	EB448605	-0.0326102	-0.00844779	0.00685396	-0.0918669	-0.103681	-0.126027	-0.0819762	-0.0625364	-0.0987209	0.0987209
AT1G29700	DW000287	-0.122228	-0.196167	-0.171992	-0.270325	-0.435595	-0.291397	-0.307197	-0.256414	-0.0983324	0.0983324
Sin ortologo	FG639851	0.0354044	-0.0289959	0.0285385	-0.0697702	-0.114186	-0.125285	-0.10697	-0.0544663	-0.0983087	0.0983087
AT2G32940	BP529179	-0.0562574	-0.073783	-0.0789345	0.0192891	-0.0244938	-0.0323167	-0.029724	-0.03946	0.0982236	0.0982236
Sin ortologo	FG135980	0.0026157	-0.120498	-0.0536039	-0.151795	-0.159474	-0.218323	-0.147031	-0.121158	-0.0981908	0.0981908
AT2G24270	TA12965_4097	-0.0272234	-0.034075	-0.0251601	-0.123166	-0.285615	-0.165056	-0.195769	-0.122295	-0.0980064	0.0980064
Sin ortologo	BP129637	0.207073	0.21072	0.16892	0.266811	0.342623	0.291986	0.330275	0.259773	0.0978908	0.0978908
AT1G63810	BP532400	0.00769438	0.0552422	0.000921686	0.0984282	0.102139	0.0852898	0.103128	0.0646919	0.0975066	0.0975066
AT1G15820	TA12004_4097	-0.0808834	-0.230181	-0.252336	-0.349531	-0.58907	-0.381106	-0.470167	-0.336182	-0.0971942	0.0971942
AT2G39450	EB450974	-0.108979	-0.164818	-0.144715	-0.241519	-0.306468	-0.204532	-0.254907	-0.203705	-0.0968049	0.0968049
AT2G44920	CV017075	-0.147231	-0.238899	-0.299532	-0.396298	-0.464557	-0.356484	-0.325392	-0.318342	-0.0967658	0.0967658
AT4G34590	TA15922_4097	0.0455777	0.0134547	-0.0290627	0.0675989	0.0737842	0.0541735	0.0964059	0.0459903	0.0966616	0.0966616
Sin ortologo	BP532663	-0.0418557	-0.0890017	-0.0768012	0.0197305	4.93553e-05	0.0602013	0.0163196	-0.0159083	0.0965316	0.0965316
AT1G76040	TA11760_4097	-0.244702	-0.341446	-0.372574	-0.46886	-0.618338	-0.492527	-0.480987	-0.431348	-0.0962859	0.0962859
AT3G26310	BP129692	-0.072644	-0.210548	-0.107688	-0.0118967	-0.0671086	-0.0432519	0.0284303	-0.0692438	0.0957914	0.0957914
AT3G63520	DV160959	-0.110707	-0.192781	-0.205771	-0.301382	-0.449583	-0.293223	-0.346927	-0.271482	-0.0956106	0.0956106
AT5G10730	BP136180	-0.27802	-0.207611	-0.255242	-0.350423	-0.434692	-0.333178	-0.316633	-0.310828	-0.0951813	0.0951813
AT3G57680	EB680859	-0.054247	-0.229258	-0.263427	-0.358386	-0.564198	-0.320137	-0.403097	-0.31325	-0.0949587	0.0949587
Sin ortologo	DW001093	-0.0499672	-0.0314001	-0.103576	-0.00877395	0.0185884	0.0414977	-0.00693284	-0.0200806	0.0948022	0.0948022
AT5G12220	TA20898_4097	0.0568336	0.0535201	0.00676006	0.101457	0.128497	0.126636	0.120893	0.0849422	0.0946971	0.0946971
Sin ortologo	EB679278	-0.271723	-0.167213	-0.22913	-0.13471	-0.0761897	-0.0355442	-0.0918913	-0.143772	0.0944199	0.0944199
AT4G21740	DW002348	0.0206415	0.0848574	0.0906362	0.185038	0.184293	0.148159	0.21885	0.133211	0.0944022	0.0944022
Sin ortologo	BP137027	-0.117635	-0.0877124	-0.130501	-0.036159	-0.0538251	-0.0348462	-0.0485823	-0.0727514	0.0943416	0.0943416
AT5G54390	EB432053	-0.0385084	-0.0512233	-0.0403587	-0.134641	-0.239234	-0.133198	-0.164455	-0.114517	-0.0942827	0.0942827
Sin ortologo	FG159424	0.0694945	0.0832278	0.0881946	-0.00600024	-0.119098	-0.0289432	-0.0162566	0.0100884	-0.0941949	0.0941949
AT3G51770	DV160564	-0.1069	0.0338164	0.0407134	0.134713	0.06714	0.111069	0.0928886	0.0533487	0.0940001	0.0940001
AT5G38840	EG650320	-0.0810159	-0.00733404	-0.0683644	0.0256187	0.0302437	0.0527972	-0.00200548	-0.00715146	0.0939831	0.0939831
AT1G09240	DW002634	-0.112902	-0.0692077	-0.159198	-0.252808	-0.298527	-0.266787	-0.21463	-0.196294	-0.0936101	0.0936101
AT1G36370	EH663885	-0.104178	-0.0894929	-0.10763	-0.201027	-0.27769	-0.194717	-0.163956	-0.16267	-0.0933967	0.0933967
Sin ortologo	DW000282	0.0223089	0.0569011	0.0532865	0.146679	0.103783	0.108914	0.115605	0.0867824	0.0933925	0.0933925
AT1G48175	EH616253	0.133914	0.0859575	0.0584494	0.151389	0.230515	0.166911	0.185798	0.144705	0.0929392	0.0929392
AT1G30090	TA18016_4097	-0.0340674	-0.0513333	0.0021727	-0.0907525	-0.120103	-0.0811745	-0.0663135	-0.0630816	-0.0929252	0.0929252
AT5G52060	TA19397_4097	-0.307561	-0.268403	-0.312232	-0.219346	-0.126258	-0.194297	-0.135631	-0.22339	0.0928858	0.0928858
AT5G62570	FG643145	-0.160295	-0.25128	-0.290647	-0.383238	-0.602887	-0.364475	-0.454483	-0.358186	-0.092591	0.092591
AT5G58490	EB425778	-0.163403	-0.21102	-0.20322	-0.110762	-0.0961398	-0.0166083	-0.0577853	-0.122705	0.0924578	0.0924578
AT1G52870	DV161189	-0.0856095	-0.133504	-0.138481	-0.230721	-0.297784	-0.205982	-0.225477	-0.188223	-0.0922394	0.0922394
AT4G02380	EB444693	-0.0496388	-0.0654136	-0.100857	-0.193065	-0.240949	-0.145014	-0.203768	-0.142672	-0.0922077	0.0922077
AT1G71490	BP131874	-0.144608	-0.0835544	-0.0809366	0.0107544	0.0451892	0.0219021	0.00108003	-0.0328819	0.091691	0.091691
AT5G17920	EB679203	-0.0444845	-0.0580327	-0.0833529	-0.174942	-0.101693	-0.0975975	-0.121643	-0.0973923	-0.0915894	0.0915894
Sin ortologo	AJ632840	-0.00490932	-0.115544	-0.0233702	0.0682096	0.017377	0.0225932	0.0338528	-0.000255783	0.0915798	0.0915798
AT1G12370	EB427700	-0.145701	-0.183631	-0.212853	-0.304349	-0.449265	-0.314734	-0.308154	-0.274098	-0.0914959	0.0914959
AT1G65060	FG137079	-0.174293	-0.282741	-0.329685	-0.420806	-0.533616	-0.436738	-0.478345	-0.379461	-0.0911214	0.0911214
AT5G45410	FG159896	-0.0631079	-0.0550803	-0.0745857	-0.165692	-0.244518	-0.170189	-0.176567	-0.135677	-0.0911066	0.0911066
Sin ortologo	EB441175	-0.0632428	-0.117706	-0.0215606	0.0693995	0.0905486	0.106271	0.0843366	0.0211494	0.0909601	0.0909601
AT3G61220	DV999973	-0.12508	-0.126952	-0.133931	-0.224739	-0.388835	-0.243497	-0.278674	-0.217387	-0.0908078	0.0908078
Sin ortologo	BP128417	-0.210991	-0.122433	-0.148381	-0.0576445	-0.0501838	0.0211408	-0.0714243	-0.0914167	0.0907366	0.0907366
AT5G67370	EB438558	-0.101152	-0.112263	-0.119298	-0.209931	-0.334486	-0.20596	-0.245698	-0.189827	-0.0906332	0.0906332
AT1G80870	BP131662	-0.0994129	-0.118853	-0.145306	-0.0549333	-0.0577961	-0.0330153	0.0163112	-0.0704293	0.0903728	0.0903728
AT4G24690	EB430948	0.0542399	0.186564	0.179206	0.26938	0.215682	0.241799	0.302928	0.207114	0.0901738	0.0901738
AT5G17230	HM345582	-0.135681	-0.248961	-0.254427	-0.344474	-0.444058	-0.301737	-0.318646	-0.292569	-0.0900463	0.0900463
Sin ortologo	AJ717804	-0.0951841	-0.0154692	-0.0408683	0.0485926	0.0819954	0.0541711	0.0302434	0.0090687	0.0894609	0.0894609
Sin ortologo	BP131299	-0.193579	-0.142797	-0.20359	-0.114223	-0.103452	0.0112685	-0.0837607	-0.118591	0.0893666	0.0893666
AT4G00430	TA12835_4097	-0.0537262	-0.00250714	-0.00973504	-0.0989595	-0.220745	-0.114512	-0.178324	-0.0969298	-0.0892244	0.0892244
AT2G17730	EB683870	-0.0369422	-0.0910145	-0.0585064	0.0305444	0.0493219	0.083709	0.0622615	0.00562482	0.0890507	0.0890507
Sin ortologo	EH621805	-0.104909	-0.201307	-0.230232	-0.319236	-0.484809	-0.307337	-0.377214	-0.289292	-0.0890039	0.0890039
AT1G12570	FG202544	-0.0959052	-0.132869	-0.129775	-0.218678	-0.29294	-0.231831	-0.206147	-0.186878	-0.088903	0.088903
AT4G30950	DW001145	-0.217814	-0.183439	-0.20088	-0.289684	-0.345733	-0.286471	-0.298766	-0.260398	-0.088804	0.088804
AT5G27220	DQ460077	0.00705041	-0.0219982	-0.0281742	0.060607	0.149845	0.0844874	0.111436	0.0518934	0.0887812	0.0887812
AT2G04039	DW000925	-0.161325	-0.241291	-0.227868	-0.316455	-0.472204	-0.332638	-0.412781	-0.309223	-0.0885867	0.0885867
AT5G66450	DW000177	-0.0126277	-0.177251	-0.172638	-0.261208	-0.341176	-0.285953	-0.267584	-0.21692	-0.0885705	0.0885705
Sin ortologo	BP531695	-0.0722182	-0.0741371	-0.0770971	0.0110413	0.0197173	-0.00607791	0.00613383	-0.0275197	0.0881384	0.0881384
Sin ortologo	BP530546	0.151082	0.132536	0.0984034	0.186399	0.179572	0.159804	0.15213	0.151418	0.0879957	0.0879957
AT1G15420	EB448808	-0.0500411	-0.0651457	-0.0896375	-0.00167069	0.0348075	0.0111241	-0.0185723	-0.0255908	0.0879668	0.0879668
AT1G63940	FG160678	-0.0307927	0.0581474	0.013984	-0.0738828	-0.0976314	-0.158904	-0.0566091	-0.0493841	-0.0878668	0.0878668
Sin ortologo	TA15546_4097	-0.126159	-0.0437988	-0.0432079	0.0445697	0.0818674	0.0834514	0.0812179	0.0111344	0.0877776	0.0877776
Sin ortologo	FG643691	-0.149422	-0.116496	-0.164419	-0.0767592	-0.0554469	-0.0598849	-0.0614546	-0.0976976	0.08766	0.08766
AT2G33570	FG139865	-0.0743893	-0.234635	-0.188468	-0.275953	-0.354497	-0.308885	-0.333799	-0.252947	-0.0874849	0.0874849
AT1G50430	FG139458	0.0222521	0.0863525	0.0903591	0.00310747	-0.047054	-0.0110545	0.00648072	0.0214919	-0.0872516	0.0872516
Sin ortologo	TA12793_4097	-0.0712241	-0.122837	-0.103633	-0.190816	-0.339673	-0.243147	-0.261656	-0.190427	-0.0871835	0.0871835
Sin ortologo	CV017823	0.00919713	-0.00746311	0.00645563	0.0934955	0.0434538	0.063725	0.0755591	0.0406319	0.0870399	0.0870399
AT5G18810	BP132422	-0.0671956	-0.0584638	-0.0650957	0.0217306	-0.013278	-0.0194365	-0.0310767	-0.0332594	0.0868263	0.0868263
Sin ortologo	DW000597	0.0368392	-0.0551399	-0.0252161	-0.111889	-0.141291	-0.0986251	-0.0676675	-0.0661414	-0.086673	0.086673
Sin ortologo	BP136309	-0.0525114	-0.0736347	-0.116092	-0.0295142	-0.0148191	-0.00142253	-0.0432271	-0.0473173	0.086578	0.086578
AT1G29370	CV016092	-0.0508778	-0.122314	-0.1329	-0.219368	-0.327037	-0.206525	-0.228754	-0.183968	-0.0864679	0.0864679
AT4G28290	FG643060	-0.0815521	-0.0992197	-0.105935	-0.192205	-0.289641	-0.236076	-0.241214	-0.177977	-0.0862699	0.0862699
AT5G14970	EH616596	-0.165297	-0.152757	-0.134958	-0.221212	-0.347612	-0.236415	-0.24934	-0.21537	-0.086254	0.086254
AT4G02930	EB681339	-0.138214	-0.161827	-0.180739	-0.266904	-0.389947	-0.247192	-0.293346	-0.239739	-0.0861646	0.0861646
AT4G18810	DW001357	-0.0997949	-0.168747	-0.180689	-0.266735	-0.395113	-0.26629	-0.242951	-0.231474	-0.086047	0.086047
AT3G24200	TA12483_4097	-0.061787	-0.125584	-0.151102	-0.236974	-0.441105	-0.270822	-0.358855	-0.235176	-0.085872	0.085872
Sin ortologo	FG640649	-0.0392474	-0.0811259	-0.0731932	0.0123442	0.0206386	-0.000956376	0.0464106	-0.016447	0.0855374	0.0855374
AT2G32640	EB678140	-0.115588	-0.203692	-0.180064	-0.264896	-0.343096	-0.254423	-0.282904	-0.234952	-0.0848323	0.0848323
AT1G48600	EB441159	-0.0986833	-0.240235	-0.29543	-0.380136	-0.429122	-0.324406	-0.339852	-0.301124	-0.0847064	0.0847064
AT5G13480	BP527848	-0.0430219	-0.0551711	-0.100769	-0.0161047	0.0609617	-0.00541257	-0.0244034	-0.0262744	0.0846638	0.0846638
AT3G22560	BP129058	0.108178	0.0935876	0.122663	0.207291	0.246866	0.161007	0.174709	0.159186	0.0846283	0.0846283
AT5G35160	EB428396	-0.0697622	-0.0354073	-0.031689	-0.116253	-0.0953158	-0.0764264	-0.0842176	-0.0727244	-0.0845638	0.0845638
Sin ortologo	FG640214	0.041791	-0.0946442	-0.00989516	0.0746269	0.115007	0.0863829	0.136947	0.0500307	0.0845221	0.0845221
AT2G30970	EH615561	0.0460604	0.12998	0.086723	0.0024696	-0.0236788	-0.0488692	0.0145638	0.0296069	-0.0842534	0.0842534
AT4G38970	CV018324	-0.12581	-0.127878	-0.183876	-0.2678	-0.406578	-0.280321	-0.285816	-0.239726	-0.0839241	0.0839241
Sin ortologo	TA17709_4097	-0.0973716	-0.16586	-0.162007	-0.0782948	-0.0250139	-0.0465671	-0.0857821	-0.0944139	0.0837126	0.0837126
Sin ortologo	BP527032	-0.0155705	-0.00225901	-0.0280689	0.0554973	0.0533684	0.0398818	0.0378717	0.020103	0.0835663	0.0835663
Sin ortologo	BP530867	-0.102319	-0.218005	-0.13862	-0.0550859	0.00342532	-0.0196656	-0.0203673	-0.0786625	0.0835339	0.0835339
AT3G49601	EB683590	-0.0228907	-0.0173555	-0.0465463	0.0368957	0.021707	0.00837037	0.0293018	0.00135461	0.083442	0.083442
AT3G04020	FG636981	-0.0177085	0.023984	0.00382653	0.0872546	0.0564811	0.0430081	0.0376957	0.0335059	0.0834281	0.0834281
AT4G35740	BP532124	0.0642788	0.0448702	0.0235838	0.106929	0.150987	0.13856	0.12113	0.0929054	0.0833455	0.0833455
AT5G35970	TA17545_4097	-0.079551	-0.100943	-0.135757	-0.219074	-0.411802	-0.231144	-0.293116	-0.210198	-0.0833169	0.0833169
AT3G01180	DW000910	-0.0214378	-0.120622	-0.132222	-0.215321	-0.27471	-0.186881	-0.266158	-0.173908	-0.0830989	0.0830989
AT1G62020	TA13611_4097	-0.0263695	0.0319853	0.0451637	0.128235	0.203182	0.230337	0.151306	0.10912	0.0830709	0.0830709
AT4G36220	TA15849_4097	0.0197668	-0.0708369	-0.0593232	-0.142033	-0.282006	-0.143766	-0.2453	-0.131928	-0.0827096	0.0827096
AT3G63520	TA14042_4097	-0.182892	-0.375198	-0.40979	-0.492392	-0.714653	-0.456109	-0.511892	-0.44899	-0.0826021	0.0826021
AT2G01690	FS398743	0.0370355	0.0272923	-0.00726195	0.0751526	0.117653	0.11629	0.109427	0.0679412	0.0824146	0.0824146
Sin ortologo	DV999512	-0.00711764	-0.0482438	-0.0496412	0.032764	0.064059	0.0643154	0.0560417	0.0160253	0.0824053	0.0824053
Sin ortologo	BP128834	-0.117847	-0.151986	-0.110453	-0.0282117	-0.0139601	-0.0159792	-0.0399942	-0.0683473	0.0822411	0.0822411
AT5G54270	DV998840	-0.0331811	-0.0470532	-0.0435798	-0.125755	-0.263876	-0.150459	-0.210135	-0.124863	-0.0821751	0.0821751
AT5G28780	EB424761	-0.145816	-0.232423	-0.207018	-0.124843	-0.0860585	-0.0619982	-0.0814643	-0.134232	0.0821746	0.0821746
Sin ortologo	EB445591	-0.0519645	-0.0896661	-0.0926492	-0.0105565	-0.0214717	-0.0280879	-0.0128679	-0.0438948	0.0820927	0.0820927
AT3G20910	EB680325	0.148353	0.0342092	0.0397316	-0.0422315	-0.246779	-0.0901823	-0.116138	-0.0390052	-0.0819631	0.0819631
AT1G29930	CV018172	-0.0193114	-0.105495	-0.111654	-0.193571	-0.301957	-0.170184	-0.236207	-0.162626	-0.0819175	0.0819175
AT4G26600	BP132276	-0.00614093	0.00600352	-0.0453331	0.0365083	0.084139	0.0295653	0.0716791	0.025203	0.0818414	0.0818414
AT1G23310	EB428335	-0.105214	-0.161821	-0.172672	-0.254208	-0.317284	-0.211781	-0.205945	-0.204132	-0.0815353	0.0815353
Sin ortologo	EB683416	0.024787	-0.0254793	-0.0406386	0.0408442	0.0585867	0.05006	0.0991374	0.0296139	0.0814828	0.0814828
Sin ortologo	CV018315	-0.13845	-0.148734	-0.138022	-0.218759	-0.23634	-0.191453	-0.212402	-0.183451	-0.0807369	0.0807369
AT4G04770	EB441391	-0.0778237	-0.101701	-0.119292	-0.199584	-0.317499	-0.253372	-0.204835	-0.182015	-0.0802922	0.0802922
AT2G05100	CV021146	-0.0160001	-0.0696418	-0.0765606	-0.156753	-0.253653	-0.153055	-0.181122	-0.129541	-0.0801924	0.0801924
Sin ortologo	BP135637	0.232451	-0.0473111	0.531226	0.611331	1.04697	0.698975	0.881033	0.564953	0.0801047	0.0801047
AT3G47430	TA14183_4097	-0.0781156	-0.117829	-0.090367	-0.170438	-0.311713	-0.183761	-0.192167	-0.163484	-0.0800714	0.0800714
AT3G23880	BP130915	-0.0518583	-0.0831297	-0.119281	-0.0395405	0.00559817	0.00599959	0.00310271	-0.0398727	0.0797407	0.0797407
Sin ortologo	EB432475	-0.201641	-0.148904	-0.115225	-0.0357763	-0.0128198	-0.0119547	-0.0141332	-0.0772076	0.0794485	0.0794485
AT5G25610	EB445705	0.0950721	0.237022	0.216177	0.295603	0.446862	0.358457	0.377609	0.289543	0.0794262	0.0794262
AT4G22200	EB431702	0.0399828	-0.0256496	0.0022955	-0.0769809	-0.0825122	-0.0450829	-0.121031	-0.0441398	-0.0792764	0.0792764
AT5G67370	EB430647	-0.0892168	-0.0998815	-0.0968461	-0.176023	-0.317951	-0.175909	-0.223388	-0.168459	-0.0791768	0.0791768
AT1G04900	BP532681	-0.0505738	-0.0457136	-0.0567056	0.0224221	-0.0203656	-0.0264828	-0.0222394	-0.0285227	0.0791277	0.0791277
Sin ortologo	BP525867	-0.0136208	0.376191	0.349651	0.428702	0.461408	0.599204	0.521302	0.388977	0.0790505	0.0790505
AT1G73460	BP128590	0.180094	0.471707	0.464678	0.54367	0.663856	0.729909	0.57115	0.517866	0.0789913	0.0789913
AT1G64860	AB023572	-0.0557878	-0.0928971	-0.0836107	-0.162507	-0.329956	-0.174686	-0.23377	-0.161888	-0.0788961	0.0788961
AT5G66540	DV159711	-0.00159999	0.0367859	-0.02707	0.0517119	0.0846183	0.0763279	0.0593086	0.0400118	0.0787819	0.0787819
AT3G17800	TA14190_4097	-0.014462	-0.0825319	-0.0747638	-0.15353	-0.201437	-0.130513	-0.16019	-0.116775	-0.0787663	0.0787663
AT4G30990	EB446214	-0.0420217	-0.0401781	-0.0666047	0.0120617	0.0522488	0.0454062	0.0612736	0.00316939	0.0786663	0.0786663
AT5G58600	CV020758	-0.109091	-0.0773009	-0.064898	0.013549	0.0637769	-0.00631827	0.0418074	-0.0197821	0.0784469	0.0784469
AT1G80710	BP530419	-0.128185	-0.133143	-0.0754775	-0.153735	-0.206936	-0.202818	-0.15818	-0.151211	-0.0782575	0.0782575
AT5G58260	CV020205	-0.135688	-0.235955	-0.250177	-0.328331	-0.351727	-0.330239	-0.325414	-0.279647	-0.0781538	0.0781538
AT4G09350	AM816798	-0.159186	-0.235849	-0.208254	-0.286041	-0.33541	-0.266271	-0.291441	-0.254636	-0.0777873	0.0777873
Sin ortologo	CV019073	-0.0603748	-0.131018	-0.157999	-0.235667	-0.361931	-0.218948	-0.26077	-0.203815	-0.0776681	0.0776681
AT3G02730	GR222163	-0.0749777	-0.119013	-0.135253	-0.212052	-0.303999	-0.221029	-0.235649	-0.185996	-0.0767991	0.0767991
AT5G66120	TA15582_4097	-0.0712346	-0.0179411	-0.0261604	-0.102847	-0.192713	-0.120599	-0.16159	-0.0990123	-0.076687	0.076687
AT5G56180	FG149086	-0.0587874	-0.00040057	-0.0206949	-0.0972482	-0.21702	-0.122137	-0.123672	-0.0914229	-0.0765533	0.0765533
Sin ortologo	EH624481	-0.0664198	-0.0963771	-0.0922958	-0.0159656	-0.0300342	-0.0142233	-0.0116891	-0.046715	0.0763302	0.0763302
AT3G17510	EB447248	-0.0832679	-0.0902152	-0.0885028	-0.164546	-0.1543	-0.121694	-0.146023	-0.121221	-0.0760436	0.0760436
Sin ortologo	TA12487_4097	0.0587375	0.0321426	-0.0060401	0.0693117	0.130937	0.0821154	0.0777573	0.0635659	0.0753518	0.0753518
Sin ortologo	BP535438	-0.101023	-0.105426	-0.0953686	-0.0200799	-0.040064	-0.05108	-0.037694	-0.0643907	0.0752887	0.0752887
AT1G12710	BP133026	0.0287854	0.0799949	0.0693561	-0.00591801	-0.0859548	-0.0214573	-0.00717746	0.00823269	-0.0752741	0.0752741
AT2G37330	TA22104_4097	0.0817526	0.0760301	0.0601377	-0.0150413	-0.136444	-0.0916924	-0.0436237	-0.00984017	-0.075179	0.075179
AT4G00360	TA15729_4097	0.00778955	-0.042526	-0.0725053	-0.147505	-0.165641	-0.123859	-0.120711	-0.0949939	-0.0749994	0.0749994
AT3G49601	DW002335	-0.013904	0.00545075	-0.0311531	0.0437645	0.0546996	0.040665	0.0626526	0.0231679	0.0749176	0.0749176
AT2G21660	FG622663	-0.012864	0.0124196	-0.0264552	0.0484239	0.133743	0.0878998	0.07324	0.045201	0.0748791	0.0748791
AT1G29930	TA11623_4097	-0.0440389	-0.0964624	-0.11628	-0.190527	-0.339375	-0.189424	-0.261399	-0.176787	-0.0742467	0.0742467
AT5G13030	FG161890	0.0359626	0.0628228	0.0721694	-0.0019978	-0.0689191	-0.073661	-0.0124936	0.00198333	-0.0741672	0.0741672
AT1G11360	FG643564	-0.0201151	-0.026834	-0.0176052	-0.0914967	-0.14618	-0.116878	-0.146533	-0.080806	-0.0738915	0.0738915
AT2G36630	TA19034_4097	-0.150017	-0.0394463	-0.0346109	0.0391933	0.0543945	0.0611408	0.0486572	-0.00295549	0.0738041	0.0738041
AT1G62600	FG170823	-0.12533	-0.197075	-0.240088	-0.313794	-0.405659	-0.296523	-0.28458	-0.26615	-0.0737054	0.0737054
Sin ortologo	DV162523	0.00245369	-0.0154254	-0.0313454	-0.105023	-0.234596	-0.11088	-0.175869	-0.0958122	-0.0736774	0.0736774
AT1G29940	BP130118	0.0720493	0.0646538	0.056712	0.130309	0.153986	0.14738	0.123639	0.106961	0.0735968	0.0735968
AT5G59980	EH622558	0.0866507	0.111924	0.0716752	0.144975	0.142953	0.162474	0.20167	0.13176	0.0732996	0.0732996
AT4G39980	EB679951	-0.122212	-0.10182	-0.112681	-0.185698	-0.221876	-0.191644	-0.175044	-0.158711	-0.0730164	0.0730164
Sin ortologo	EB429911	0.110306	0.0700966	0.0452189	-0.0277755	0.0129177	-0.0425282	0.0236151	0.0274072	-0.0729944	0.0729944
Sin ortologo	EB431321	-0.144149	-0.167681	-0.175646	-0.248598	-0.412092	-0.255221	-0.292515	-0.242272	-0.0729522	0.0729522
AT5G09530	DW000501	-0.0746617	-0.167201	-0.123734	-0.196666	-0.259753	-0.231339	-0.260339	-0.187671	-0.0729324	0.0729324
AT3G47430	DV999346	-0.0683303	-0.13088	-0.101315	-0.174163	-0.326785	-0.199004	-0.196418	-0.170985	-0.072848	0.072848
AT1G44000	EB680805	-0.104435	-0.131663	-0.114797	-0.187428	-0.280259	-0.204947	-0.256108	-0.182805	-0.0726308	0.0726308
AT5G57040	DW000120	-0.0130153	-0.133818	-0.13499	-0.207547	-0.290568	-0.221587	-0.226211	-0.175391	-0.0725573	0.0725573
AT4G08540	EB441929	-0.0411505	-0.0163248	-0.00327451	0.0687954	0.0786958	0.111168	0.0987641	0.0423819	0.07207	0.07207
AT2G21660	EB450385	0.0483957	-0.00961662	-0.0117711	0.0602865	0.116809	0.0883223	0.071078	0.0519291	0.0720576	0.0720576
AT4G24690	TA15116_4097	0.0891589	0.200434	0.204929	0.276896	0.249793	0.276494	0.321639	0.231335	0.0719672	0.0719672
Sin ortologo	CV019063	0.0553119	0.120467	0.0538421	0.125701	0.23706	0.137058	0.124795	0.122033	0.0718591	0.0718591
AT5G60390	BP134599	-0.0471204	-0.100549	-0.0845453	-0.156337	-0.235433	-0.175204	-0.214773	-0.144852	-0.0717915	0.0717915
AT4G29660	TA12082_4097	-0.0372069	-0.138432	-0.174846	-0.246541	-0.343963	-0.242969	-0.292281	-0.210891	-0.0716949	0.0716949
AT1G67410	TA17895_4097	0.0256708	0.0377658	-0.000248381	0.0713403	0.0735224	0.0575317	0.0518018	0.0453406	0.0715887	0.0715887
AT1G68990	AJ302018	-0.0474626	-0.0295817	-0.0317599	0.0397263	0.0436812	0.0194348	0.0485846	0.00608896	0.0714862	0.0714862
Sin ortologo	EB443367	-0.144125	-0.0723725	-0.0954988	-0.0240758	-0.0397482	-0.00831691	0.0740176	-0.0443028	0.0714231	0.0714231
AT5G20400	EB451343	-0.0079823	0.0359049	0.046866	-0.0243465	-0.0703659	-0.0301806	-0.0332904	-0.0119135	-0.0712125	0.0712125
AT3G21540	EB437199	-0.0173867	-0.0169381	-0.0188407	0.0523344	0.108525	0.0739461	0.0964998	0.0397343	0.0711751	0.0711751
AT4G25290	DV159363	-0.127052	-0.196306	-0.202932	-0.274078	-0.383316	-0.250913	-0.26961	-0.243458	-0.0711458	0.0711458
AT2G36630	BP131925	-0.133312	-0.0182958	-0.0225516	0.0485366	0.0623698	0.0737444	0.0615848	0.0102966	0.0710882	0.0710882
AT1G68550	BP133793	-0.0300085	0.0100874	-0.0190048	0.0520402	0.0872092	0.0416607	0.0283839	0.0243383	0.0710449	0.0710449
AT5G26220	EB438793	-0.101107	-0.146016	-0.203501	-0.274207	-0.398623	-0.350221	-0.306141	-0.254259	-0.0707061	0.0707061
Sin ortologo	DV159907	-0.0864026	-0.0806148	-0.107046	-0.0363421	-0.0124639	0.00613499	-0.0079259	-0.04638	0.0707038	0.0707038
AT1G53320	EB442362	0.0135206	0.0362909	0.0556139	-0.0150231	-0.0322239	-0.0381631	-0.0548916	-0.00498233	-0.0706371	0.0706371
AT5G38660	TA19531_4097	-0.132373	-0.144366	-0.148497	-0.219023	-0.321633	-0.233723	-0.29141	-0.213004	-0.0705264	0.0705264
AT1G29930	CV020491	-0.0495537	-0.136432	-0.181339	-0.251771	-0.398044	-0.24011	-0.297242	-0.22207	-0.0704323	0.0704323
AT5G67470	FG177584	-0.0131562	-0.0243754	-0.0261743	0.0442512	0.051959	0.0181889	0.0703629	0.0172937	0.0704255	0.0704255
AT1G76160	DV162406	-0.142526	-0.16319	-0.161196	-0.0908033	-0.0557606	-0.0683815	-0.0660712	-0.106847	0.0703924	0.0703924
AT1G79350	EB434642	-0.0307261	-0.00561714	-0.00820758	0.0621094	0.0253983	0.0245541	0.0337698	0.0144687	0.070317	0.070317
AT2G45300	TA16357_4097	-0.0351691	-0.0122022	0.00911279	-0.0611788	-0.104164	-0.0918162	-0.111547	-0.0581379	-0.0702916	0.0702916
AT4G24690	TA15117_4097	0.077042	0.170398	0.172473	0.242659	0.230997	0.260322	0.312407	0.209471	0.070186	0.070186
AT5G08160	FG140098	-0.0439199	0.0435321	0.00864236	-0.0615168	-0.125462	-0.131693	-0.0540779	-0.0520707	-0.0701591	0.0701591
AT1G61520	CV017571	-0.0433388	-0.208425	-0.221189	-0.2911	-0.398866	-0.263064	-0.276362	-0.243192	-0.0699117	0.0699117
AT1G09240	TA18290_4097	-0.112068	-0.084892	-0.196288	-0.266156	-0.323825	-0.297391	-0.254625	-0.219321	-0.0698682	0.0698682
Sin ortologo	CV020105	-0.0175385	-0.125238	-0.119085	-0.188842	-0.242221	-0.14878	-0.169977	-0.144526	-0.0697562	0.0697562
AT5G59710	EG649909	0.035853	0.0489809	0.0623588	-0.00722685	-0.00102222	-0.0083546	0.0194848	0.0214391	-0.0695856	0.0695856
AT1G54520	BP533760	0.101752	0.128043	0.101116	0.170589	0.19171	0.144425	0.142774	0.140058	0.0694728	0.0694728
AT5G23940	DW001294	0.0453	-0.0503572	-0.0420517	-0.111486	-0.0707441	-0.186292	-0.0755005	-0.0701617	-0.0694348	0.0694348
Sin ortologo	EB444888	-0.0740387	-0.065484	-0.0748624	-0.00554247	0.00550001	0.0111011	-0.00657716	-0.0299862	0.0693199	0.0693199
AT2G26800	DV159449	-0.0646389	-0.0282784	-0.0560197	-0.125296	-0.239325	-0.128858	-0.19989	-0.120329	-0.0692768	0.0692768
AT5G09530	EB681735	-0.0463904	-0.0919723	-0.0605641	-0.129787	-0.175024	-0.154708	-0.166209	-0.117808	-0.0692226	0.0692226
AT1G74470	DV160212	-0.0737291	-0.132109	-0.134167	-0.203284	-0.366486	-0.233747	-0.273519	-0.202434	-0.0691172	0.0691172
Sin ortologo	EG649670	-0.125855	-0.155336	-0.151995	-0.0828799	-0.0571133	-0.0659148	-0.0576237	-0.099531	0.0691147	0.0691147
AT1G48600	DV160265	-0.0704992	-0.177479	-0.211723	-0.280219	-0.299655	-0.235911	-0.230518	-0.215143	-0.0684956	0.0684956
AT4G36760	BP135972	0.0654259	0.0848142	0.0892034	0.157525	0.226128	0.20996	0.187513	0.145796	0.0683219	0.0683219
AT1G63250	TA19989_4097	0.0472783	0.0602638	0.0735715	0.141702	0.179237	0.150946	0.172465	0.117923	0.068131	0.068131
AT5G58600	BP529701	-0.0740059	-0.124974	-0.0788018	-0.0107327	0.0891201	-0.0214899	0.0699992	-0.021555	0.068069	0.068069
AT3G48660	EB432194	0.0256918	-0.0296568	-0.0205196	-0.0883392	-0.141075	-0.0811178	-0.148165	-0.0690259	-0.0678196	0.0678196
AT4G04020	TA12716_4097	-0.0253788	-0.16093	-0.181066	-0.2488	-0.323194	-0.278307	-0.261137	-0.211259	-0.0677342	0.0677342
AT3G03590	EB679988	0.0768548	0.0372571	0.069209	0.136922	0.162647	0.125588	0.140577	0.107008	0.0677133	0.0677133
AT3G46730	FG144092	0.0485631	0.0238407	0.0202723	-0.0473987	-0.074904	-0.0690915	-0.0309859	-0.0185291	-0.067671	0.067671
AT5G43920	EB441087	-0.147136	-0.114525	-0.143297	-0.210923	-0.370445	-0.238147	-0.249601	-0.210582	-0.0676262	0.0676262
AT5G66960	DV157608	0.00933777	-0.0264595	-0.0106229	0.0569981	0.10073	0.0811562	0.0970832	0.0440318	0.0676211	0.0676211
AT1G29370	EV849907	-0.021895	-0.0723274	-0.0848586	-0.15227	-0.242265	-0.150683	-0.175503	-0.128543	-0.0674115	0.0674115
AT5G49630	EB449866	-0.0475586	-0.0805179	-0.08828	-0.155533	-0.278218	-0.171021	-0.199896	-0.145861	-0.0672527	0.0672527
AT5G15680	EB445679	0.178977	0.136738	0.163929	0.231104	0.309426	0.276063	0.259348	0.222226	0.067175	0.067175
AT3G24255	FG159928	-0.0639688	-0.0503766	-0.0250401	-0.0921817	-0.147194	-0.135251	-0.112873	-0.089555	-0.0671416	0.0671416
AT5G59790	DV999580	0.0682089	0.14134	0.135637	0.202755	0.244342	0.208814	0.213939	0.173577	0.067118	0.067118
Sin ortologo	EB450466	0.0432816	0.0920348	0.0935612	0.160676	0.175337	0.223539	0.156603	0.135005	0.067115	0.067115
AT2G39450	EB450550	-0.0687026	-0.132299	-0.12966	-0.196747	-0.230972	-0.173712	-0.216697	-0.164113	-0.0670866	0.0670866
Sin ortologo	DV999343	-0.0324573	-0.0780498	-0.0608834	0.0061769	-0.0196389	0.000347989	0.0358713	-0.0212333	0.0670603	0.0670603
AT1G63660	TA16133_4097	-0.0972587	-0.0869707	-0.0972638	-0.03022	-0.00984509	-0.0211023	-0.018569	-0.0516042	0.0670438	0.0670438
AT5G59790	BP532066	0.0151615	0.0655418	0.0750796	0.142083	0.181277	0.11888	0.100995	0.0998599	0.0670037	0.0670037
Sin ortologo	BP136210	-0.00722845	-0.0254078	-0.0278878	0.0390866	0.0655525	0.0502714	0.0574388	0.0216893	0.0669745	0.0669745
AT5G54270	CV020500	-0.0434064	-0.0847721	-0.0960054	-0.162962	-0.295927	-0.179783	-0.247298	-0.158593	-0.0669564	0.0669564
AT5G25150	FG191506	-0.105811	0.00512669	-0.0453323	0.021465	0.101699	0.0646543	0.0721904	0.0162847	0.0667972	0.0667972
AT1G66330	AY206646	-0.0615956	-0.0483565	-0.025032	-0.0917956	-0.170339	-0.102357	-0.117849	-0.0881892	-0.0667635	0.0667635
AT3G25500	FG142893	-0.060864	-0.0429797	-0.0870824	-0.153726	-0.192965	-0.198401	-0.148121	-0.126306	-0.066644	0.066644
Sin ortologo	BP135451	-0.375684	-0.329551	-0.2599	-0.193398	-0.138436	-0.18594	-0.120529	-0.229062	0.0665023	0.0665023
AT5G07400	BP535040	-0.0583999	-0.00305822	0.000736597	0.0672266	0.0640936	0.0455406	0.0895799	0.0293885	0.06649	0.06649
Sin ortologo	EB427778	0.00187076	-0.0177279	0.0263576	0.0926429	0.0836051	0.0678768	0.101263	0.0508412	0.0662853	0.0662853
AT3G14770	FG642452	-0.0131382	0.0230647	0.0147425	-0.051499	-0.0524995	-0.0335667	-0.0410448	-0.0219916	-0.0662415	0.0662415
AT1G67500	FG148043	-0.0393242	0.101938	0.0910323	0.157273	0.129618	0.168664	0.212418	0.117374	0.0662405	0.0662405
AT4G15920	EB438469	-0.0174459	-0.0215905	0.0186594	-0.0475443	-0.0730003	-0.068316	-0.0604293	-0.0385238	-0.0662037	0.0662037
AT3G02020	FG155234	-0.12234	-0.0557278	-0.0679487	-0.134024	-0.18302	-0.185513	-0.164727	-0.130472	-0.0660757	0.0660757
AT1G53290	BP132551	-0.0576663	-0.0778453	-0.0282016	0.0375413	0.0375421	0.065688	0.0817371	0.00839933	0.0657428	0.0657428
AT1G01610	DW001038	-0.0306603	-0.0396926	-0.0232529	-0.0887853	-0.113933	-0.115937	-0.086793	-0.0712935	-0.0655324	0.0655324
AT2G16800	FG163443	-0.0286667	0.0518202	0.0220159	-0.0432478	-0.0534879	-0.104513	-0.0514317	-0.0296444	-0.0652637	0.0652637
AT3G17510	DV161597	-0.142345	-0.175564	-0.18635	-0.251594	-0.24463	-0.216867	-0.258348	-0.210814	-0.065244	0.065244
AT4G01050	DV161311	-0.0623628	-0.142632	-0.122601	-0.187728	-0.194945	-0.162474	-0.172406	-0.149307	-0.0651267	0.0651267
AT2G22430	AY101610	-0.0679791	-0.0198656	-0.0285921	0.0364906	0.0921842	0.0728585	0.0606779	0.0208249	0.0650827	0.0650827
AT5G03860	DV158814	0.0999656	0.110929	0.578274	0.64312	1.11444	0.999516	0.918543	0.637828	0.0648459	0.0648459
AT4G24690	EB680094	0.0906109	0.184728	0.187097	0.251941	0.239171	0.257606	0.3238	0.219279	0.064844	0.064844
Sin ortologo	EB425297	0.00199323	0.0150161	0.00200412	0.0666791	0.0447143	0.0655883	0.0671057	0.0375858	0.0646749	0.0646749
Sin ortologo	EH615283	-0.0608579	-0.0991489	-0.102237	-0.0376263	-0.0108751	-0.00308734	0.00185747	-0.0445679	0.064611	0.064611
Sin ortologo	EB683645	0.104275	-0.0357711	0.0836587	0.148162	0.153787	0.181817	0.175727	0.115951	0.0645036	0.0645036
AT2G40690	EB681908	-0.0987796	-0.0798827	-0.0362169	0.0281126	0.0886759	0.0837909	0.0612323	0.00670465	0.0643295	0.0643295
AT5G13690	BP132999	-0.00656763	-0.0234199	0.00430133	0.0684664	0.119267	0.10524	0.136909	0.0577423	0.064165	0.064165
AT3G26070	BP133065	-0.302166	-0.282192	-0.26813	-0.332155	-0.390152	-0.364499	-0.335226	-0.324931	-0.0640254	0.0640254
Sin ortologo	BP535071	-0.0548673	-0.0391763	-0.0399996	0.0240224	-0.00983964	-0.00653749	0.0257409	-0.0143796	0.064022	0.064022
AT1G29930	CV016171	-0.0208556	-0.0777706	-0.0949788	-0.158984	-0.250493	-0.147719	-0.172014	-0.131831	-0.0640054	0.0640054
AT3G47470	CV016830	-0.00796233	-0.124243	-0.1237	-0.187694	-0.241864	-0.14831	-0.168664	-0.143205	-0.0639938	0.0639938
AT1G02130	X72212	0.0241447	0.111219	0.0707497	0.0067954	-0.0397078	-0.0355337	0.00527713	0.0204207	-0.0639543	0.0639543
AT4G39160	BP132946	-0.0593551	-0.0802884	0.010603	0.0745489	0.129594	0.10231	0.169959	0.0496245	0.0639459	0.0639459
AT5G64550	TA14005_4097	0.10957	-0.0756678	-0.124119	-0.187999	-0.334198	-0.155783	-0.260009	-0.146887	-0.0638801	0.0638801
AT5G66960	BP529050	0.0319545	-0.0606445	-0.0177806	0.046055	0.133956	0.0464003	0.120661	0.0429431	0.0638356	0.0638356
AT5G67030	TA15275_4097	-0.106543	-0.143798	-0.156768	-0.220526	-0.338727	-0.206311	-0.251798	-0.203496	-0.0637583	0.0637583
Sin ortologo	BP528676	-0.0153779	0.0440216	0.0757099	0.139416	0.146205	0.128768	0.146359	0.0950145	0.0637061	0.0637061
AT1G67500	BP531808	-0.0143696	0.106821	0.0975115	0.161177	0.129575	0.184084	0.204593	0.124199	0.0636655	0.0636655
Sin ortologo	CV020787	-0.00574038	-0.0109105	-0.00528101	-0.0688894	-0.070994	-0.0779708	-0.0466058	-0.0409131	-0.0636083	0.0636083
Sin ortologo	FG634418	-0.135707	-0.108313	-0.0745946	-0.0110915	-0.0187191	0.0238674	-0.0062089	-0.0472525	0.063503	0.063503
AT4G01100	FG169498	0.0819477	0.16548	0.105973	0.0426011	-0.0373108	-0.0553146	0.0220486	0.0464893	-0.0633723	0.0633723
Sin ortologo	DW002593	0.020606	-0.0151173	-0.0305175	0.0327693	0.0659084	0.0661091	0.0892996	0.0327225	0.0632868	0.0632868
Sin ortologo	EB438311	-0.0491979	0.0141265	-0.00539834	-0.0686443	-0.14903	-0.0974909	-0.0822752	-0.0625586	-0.063246	0.063246
AT1G13195	FG200649	-0.163943	0.00790043	0.00402316	0.0666635	0.173687	0.162734	0.0851538	0.0480312	0.0626403	0.0626403
AT5G65770	DV162175	0.0263265	0.0288632	0.0133246	0.0758556	0.0926236	0.0668408	0.100162	0.0577137	0.062531	0.062531
AT1G52340	EB425476	-0.0992813	-0.089983	-0.0898169	-0.152258	-0.20589	-0.154241	-0.160464	-0.135991	-0.0624411	0.0624411
AT2G05320	BP134847	-0.119336	-0.0998948	-0.0246074	0.037782	0.0608985	0.0840614	0.0808878	0.00282742	0.0623894	0.0623894
Sin ortologo	TC166142	-0.155325	-0.142444	-0.165309	-0.102959	-0.0719773	-0.0708712	-0.0565232	-0.109344	0.0623506	0.0623506
AT4G18640	FG201508	0.0478789	0.0668377	0.0162933	0.0786433	0.119626	0.115872	0.0798845	0.0750051	0.06235	0.06235
AT3G21540	TA18162_4097	0.00310684	0.0265329	-0.000525841	0.0616113	0.0940236	0.0591733	0.0855668	0.0470699	0.0621372	0.0621372
AT3G61415	DV999342	-0.0809049	-0.0822188	-0.127111	-0.0651881	-0.0678308	-0.0523399	-0.0762827	-0.0788394	0.0619227	0.0619227
AT1G22200	TA19963_4097	0.0800427	0.0698726	0.0576798	0.119379	0.17741	0.150063	0.126731	0.111597	0.061699	0.061699
AT1G79810	EB424644	-0.0512876	-0.0799025	-0.0758749	-0.137254	-0.133176	-0.123883	-0.12955	-0.104418	-0.0613789	0.0613789
AT3G15010	DW000863	-0.0407162	-0.0171383	-0.0239936	-0.0849038	-0.0897224	-0.0877305	-0.0709787	-0.0593119	-0.0609102	0.0609102
AT5G47390	DV157540	-0.0553544	-0.123913	-0.0807198	-0.0198832	0.0325535	0.0221813	0.0198664	-0.0293241	0.0608366	0.0608366
AT5G63060	EB424994	-0.104655	-0.168692	-0.153695	-0.21448	-0.280543	-0.222755	-0.217434	-0.194608	-0.0607853	0.0607853
Sin ortologo	EB425393	0.00325314	-0.0352655	-0.0442293	-0.105003	-0.212007	-0.141516	-0.139366	-0.0963049	-0.0607738	0.0607738
AT5G04460	EB446947	-0.002293	-0.0122328	1.68403e-05	0.0607187	0.0524439	0.0468391	0.0799415	0.0322049	0.0607019	0.0607019
AT3G57660	EB434576	0.0529483	0.0170004	0.0113028	0.0719786	0.108658	0.0949057	0.103451	0.0657493	0.0606758	0.0606758
AT1G52870	TA13978_4097	-0.104006	-0.171815	-0.183414	-0.243782	-0.294467	-0.229752	-0.260307	-0.212506	-0.0603675	0.0603675
AT2G45730	DV158634	0.0266741	0.0544774	0.0228971	0.0832536	0.101966	0.0703082	0.124775	0.069193	0.0603565	0.0603565
AT3G25860	FG153736	-0.145984	-0.21264	-0.222486	-0.282777	-0.287219	-0.301496	-0.254972	-0.243939	-0.0602905	0.0602905
AT3G48660	TA18710_4097	0.0365091	-0.0174127	-0.0186222	-0.0788025	-0.130765	-0.0959559	-0.139315	-0.0634806	-0.0601803	0.0601803
AT4G35220	EB447314	-0.0266547	-0.0129405	0.000295634	-0.05982	-0.0628398	-0.0358209	-0.0440938	-0.0345534	-0.0601156	0.0601156
AT4G25690	BP532482	-0.00145303	-0.0284985	-0.0365598	0.0234456	0.0663178	0.0451003	0.0439494	0.0160431	0.0600054	0.0600054
AT5G22830	BP129237	-0.061405	-0.0704192	-0.0438752	-0.103798	-0.102075	-0.148069	-0.175565	-0.100744	-0.0599226	0.0599226
AT3G06820	BP528192	-0.101187	-0.157557	-0.194734	-0.254587	-0.263484	-0.237891	-0.261116	-0.210079	-0.0598528	0.0598528
AT2G24190	TA15025_4097	-0.0434753	-0.0766122	-0.10349	-0.163339	-0.229882	-0.147365	-0.17662	-0.134398	-0.0598488	0.0598488
AT1G50020	EB683288	-0.0573875	-0.0863107	-0.085163	-0.144966	-0.277175	-0.168075	-0.187342	-0.143774	-0.0598032	0.0598032
AT3G25860	CV015989	-0.0155716	-0.0712899	-0.104232	-0.163994	-0.197978	-0.239703	-0.183151	-0.139417	-0.059762	0.059762
AT5G02130	EB449181	-0.0605083	-0.114124	-0.110162	-0.169705	-0.218336	-0.173902	-0.186637	-0.147625	-0.0595435	0.0595435
AT1G02990	EG649632	0.00492953	0.030682	-0.00393477	0.0556039	0.103634	0.106961	0.0680764	0.0522787	0.0595387	0.0595387
AT4G39050	FG189354	0.0294349	-0.0121974	-0.0130972	-0.0726019	-0.0601236	-0.201715	-0.0845678	-0.0592669	-0.0595047	0.0595047
AT2G23180	BP531162	-0.0112968	0.0496889	0.0134246	0.0728539	0.109413	0.0549494	0.0679417	0.0509964	0.0594293	0.0594293
AT4G02380	EH617186	-0.275724	-0.279703	-0.440569	-0.499971	-0.677193	-0.464078	-0.456297	-0.441934	-0.0594029	0.0594029
AT5G52820	TA19851_4097	-0.0358264	-0.0150349	-0.0294276	0.0299236	0.0596554	0.0376398	0.0655122	0.0160632	0.0593513	0.0593513
AT3G22800	TA16963_4097	-0.0393535	0.0186893	-0.0272675	0.03203	0.0947268	0.0713072	0.0507546	0.0286981	0.0592975	0.0592975
AT3G17380	BP535042	0.620793	0.751223	0.771844	0.831113	0.850138	0.844904	0.824876	0.784984	0.0592685	0.0592685
Sin ortologo	TA14592_4097	-0.0123649	-0.082774	-0.102467	-0.161727	-0.271609	-0.161474	-0.206437	-0.142693	-0.05926	0.05926
AT2G45510	TA19295_4097	-0.0798829	-0.108122	-0.0504729	0.00871197	0.0742239	0.0965338	0.114529	0.00793157	0.0591848	0.0591848
AT2G16860	EH613641	-0.0035191	0.00769092	-0.022476	0.0364829	0.048765	0.0332673	0.0272043	0.0182022	0.058959	0.058959
AT2G17975	EB441250	-0.0429292	-0.0898673	-0.0820361	-0.0231249	-0.00777486	-0.00592812	-0.0418719	-0.0419332	0.0589112	0.0589112
AT3G25410	EB680552	0.0226538	-0.10973	-0.12632	-0.185195	-0.357639	-0.208705	-0.212962	-0.168271	-0.0588747	0.0588747
AT2G05100	CV020311	-0.00738124	-0.0336875	-0.046706	-0.105568	-0.209596	-0.106023	-0.142854	-0.0931164	-0.0588616	0.0588616
AT5G57140	FG643753	0.0796756	0.0391073	0.0395911	0.0983665	0.145269	0.0936916	0.15347	0.0927388	0.0587754	0.0587754
AT2G43020	TA16083_4097	0.0265467	0.0770222	0.0312834	-0.0273724	-0.107001	-0.0337574	-0.0178588	-0.00730532	-0.0586558	0.0586558
AT3G25410	TA19864_4097	0.0335789	-0.0543596	-0.0921317	-0.150704	-0.309279	-0.1695	-0.189774	-0.133167	-0.0585719	0.0585719
AT5G26780	EB427822	-0.0309193	-0.0278469	-0.0299478	-0.0884505	-0.140977	-0.110929	-0.0834557	-0.0732179	-0.0585027	0.0585027
AT5G13610	EB432327	-0.0136298	-0.00552036	-0.0421625	0.0160784	-0.00167604	0.0112466	1.45199e-05	-0.00509274	0.0582408	0.0582408
AT1G76040	TA11763_4097	-0.142911	-0.200622	-0.231954	-0.290177	-0.375832	-0.274244	-0.29431	-0.258579	-0.0582233	0.0582233
AT5G54810	BP192543	-0.0845273	-0.0680506	-0.100687	-0.15888	-0.230248	-0.227213	-0.173617	-0.149032	-0.0581927	0.0581927
Sin ortologo	BP134815	-0.231202	-0.229645	-0.101871	-0.0437979	0.0311402	-0.0365328	-0.0214963	-0.0904865	0.0580736	0.0580736
AT5G06740	TA19660_4097	-0.107989	-0.0399535	-0.0127934	0.0452251	0.128358	0.125558	0.0986015	0.0338581	0.0580186	0.0580186
AT5G25360	EB427870	0.00478811	0.0338226	0.00276809	0.0607627	0.066034	0.0579877	0.0472345	0.0390568	0.0579946	0.0579946
AT1G55160	DV999296	-0.00516359	-0.0037939	-0.0172265	0.0404734	0.057501	0.0655114	0.0353957	0.0246711	0.0576998	0.0576998
AT3G01180	TA19573_4097	0.033012	-0.0864091	-0.0470384	-0.104616	-0.208957	-0.113783	-0.176949	-0.100677	-0.0575774	0.0575774
Sin ortologo	TA17468_4097	-0.0586587	-0.167271	-0.138655	-0.196159	-0.259884	-0.189973	-0.193972	-0.172082	-0.0575042	0.0575042
Sin ortologo	EH613966	-0.0010719	-0.00101452	-0.0404677	0.0169219	0.0231042	0.0222836	0.0105056	0.00432304	0.0573896	0.0573896
Sin ortologo	BP131129	-0.0930811	-0.0757128	-0.119124	-0.0619907	-0.0330585	-0.0272949	-0.0427165	-0.0647112	0.0571336	0.0571336
AT5G51970	TA14469_4097	-0.0378492	-0.0449974	-0.0246705	-0.0816418	-0.0935389	-0.110095	-0.0764806	-0.067039	-0.0569713	0.0569713
AT4G18240	CV017760	-0.0967284	-0.230989	-0.263455	-0.320259	-0.516174	-0.325221	-0.443441	-0.313752	-0.0568045	0.0568045
AT5G49015	BP133331	0.0503225	0.089078	0.0509631	0.107765	0.127513	0.121223	0.0929837	0.0914069	0.0568019	0.0568019
Sin ortologo	BP528166	-0.132353	-0.0770346	-0.092918	-0.0361822	0.0335429	-0.0171944	0.0495668	-0.038939	0.0567358	0.0567358
AT1G09320	TA21454_4097	-0.0942309	-0.0973443	-0.097269	-0.0406953	-0.0606068	-0.0115353	-0.0388707	-0.062936	0.0565738	0.0565738
AT4G37480	AJ311778	-0.0858072	-0.169317	-0.193138	-0.249605	-0.352025	-0.266021	-0.309536	-0.232207	-0.0564669	0.0564669
ATMG00860	EB680469	-0.0825206	-0.0648101	-0.0455112	-0.101935	-0.143252	-0.110134	-0.0917665	-0.0914185	-0.0564235	0.0564235
AT3G04030	CV020947	-0.0998647	-0.0692424	-0.0617421	-0.00542682	-0.0162764	-0.0204342	-0.0147283	-0.0411021	0.0563153	0.0563153
AT1G08060	BP528520	-0.0430454	-0.0835544	-0.0247281	0.0312831	0.0667627	0.00443422	0.00799003	-0.00583682	0.0560112	0.0560112
Sin ortologo	BP535035	0.00520403	0.0665371	0.0400821	-0.0159278	-0.0497837	-0.0236952	-0.0104142	0.00171461	-0.0560099	0.0560099
Sin ortologo	FG639550	-0.0702572	-0.239805	0.00902266	0.064942	0.121934	0.0759149	0.225305	0.0267223	0.0559193	0.0559193
AT5G53870	FG642156	0.0282486	0.111386	0.0847181	0.14049	0.224382	0.175733	0.137187	0.128878	0.0557721	0.0557721
AT1G29930	CV021044	-0.0104047	-0.0154739	-0.0336371	-0.089335	-0.173733	-0.0798577	-0.141495	-0.0777053	-0.0556979	0.0556979
AT5G16750	EB678183	-0.0448979	-0.00369676	-0.0407952	0.0148659	0.0431794	0.031222	0.0320119	0.00455563	0.0556611	0.0556611
AT4G31990	BP131113	-0.000117158	-0.0565277	-0.0905617	-0.146125	-0.154139	-0.161894	-0.119262	-0.10409	-0.0555629	0.0555629
Sin ortologo	CV019880	-0.0993189	-0.249852	-0.291372	-0.34671	-0.464793	-0.346427	-0.351524	-0.307142	-0.0553384	0.0553384
AT3G07610	FG136365	0.00336335	-0.0544515	-0.0337905	0.0215414	0.032777	0.0643067	0.0685486	0.0146136	0.0553319	0.0553319
AT2G37730	EB448265	0.05365	0.00589595	0.02565	-0.0295765	-0.0800088	-0.0429158	-0.0203673	-0.0125246	-0.0552265	0.0552265
AT1G80770	EB678199	-0.0536042	-0.0905976	-0.104605	-0.0494338	-0.0154686	-0.0161	-0.0239408	-0.0505358	0.0551715	0.0551715
AT3G47500	EB439258	-0.0365542	-0.140022	-0.138432	-0.193581	-0.280224	-0.185549	-0.245406	-0.174253	-0.0551483	0.0551483
AT4G27190	BP525645	-0.0743457	-0.0957535	-0.0667716	-0.0116547	-0.00692676	-0.000888789	-0.0247813	-0.0401603	0.0551169	0.0551169
AT5G11330	EB680203	-0.0989467	-0.180306	-0.180142	-0.235103	-0.30407	-0.209806	-0.222126	-0.204357	-0.0549615	0.0549615
AT1G76040	CV016019	-0.141477	-0.215405	-0.250314	-0.305218	-0.396371	-0.290308	-0.274387	-0.26764	-0.0549039	0.0549039
AT3G63530	AM802231	-0.0861715	-0.106265	-0.100436	-0.0455748	-0.0159317	-0.0513812	-0.0559179	-0.065954	0.0548615	0.0548615
Sin ortologo	DW002492	-0.0463616	-0.0212297	-0.0329482	0.0217421	0.0118317	0.00102498	0.0093964	-0.00807777	0.0546904	0.0546904
AT4G02920	TA12853_4097	-0.0773993	-0.109925	-0.10292	-0.157439	-0.250296	-0.15604	-0.192901	-0.14956	-0.054519	0.054519
Sin ortologo	BP132166	-0.177659	-0.19581	-0.18911	-0.13467	-0.102171	-0.0374838	-0.121209	-0.136873	0.0544398	0.0544398
Sin ortologo	BP135030	0.0569603	0.101674	0.0919723	0.146301	0.142544	0.131033	0.119529	0.112859	0.0543285	0.0543285
AT3G47470	CV018552	-0.0160516	-0.11689	-0.113978	-0.168137	-0.229149	-0.146133	-0.173309	-0.137664	-0.054158	0.054158
AT4G38970	TA11656_4097	-0.129323	-0.167037	-0.207666	-0.261806	-0.393197	-0.263854	-0.30648	-0.247052	-0.0541397	0.0541397
AT1G12570	BP529776	-0.0971647	-0.124349	-0.150145	-0.20422	-0.27583	-0.229675	-0.209434	-0.184403	-0.0540745	0.0540745
AT1G53460	EH616791	-0.0840243	0.00188236	-0.0196736	0.034264	0.00836291	0.0149687	0.0579643	0.00196347	0.0539376	0.0539376
AT2G30590	DV162181	-0.102441	-0.0708481	-0.0665434	-0.012909	0.0143064	-0.0154258	-0.00935379	-0.0376021	0.0536343	0.0536343
AT5G49570	EB442174	0.171889	0.175514	0.200743	0.147239	0.136608	0.106276	0.12898	0.152464	-0.0535034	0.0535034
AT1G80170	CV016326	-0.0439444	-0.190693	-0.203403	-0.256814	-0.359943	-0.24779	-0.24274	-0.220761	-0.0534109	0.0534109
AT3G61490	EB679225	-0.104325	-0.260468	-0.241529	-0.294929	-0.389776	-0.303022	-0.303652	-0.2711	-0.0533992	0.0533992
AT5G55530	TA18890_4097	0.0815008	0.0469177	0.0979066	0.151297	0.183135	0.148969	0.159958	0.124241	0.0533905	0.0533905
AT3G27925	TA16413_4097	-0.0333677	-0.0744219	-0.0547427	-0.108114	-0.169232	-0.131545	-0.120729	-0.0988788	-0.0533711	0.0533711
Sin ortologo	BP132283	-0.0995641	-0.0547991	-0.0553436	-0.108693	-0.132568	-0.142753	-0.13009	-0.103402	-0.0533495	0.0533495
AT4G34960	BP130895	-0.0122679	0.00410263	-0.0280706	0.0252499	0.053938	0.0274825	0.0332796	0.0148163	0.0533204	0.0533204
AT5G55290	EB678991	0.080503	0.0629817	0.0448328	0.0978891	0.113553	0.0906848	0.0819196	0.0817662	0.0530563	0.0530563
Sin ortologo	EB430452	-0.0244825	-0.0767097	-0.046669	0.00635561	-0.00873009	-0.0106342	-0.00322229	-0.0234418	0.0530247	0.0530247
AT5G27380	EB444614	0.00964799	-0.00980773	-0.00823718	-0.0612205	-0.076298	-0.0989753	-0.0880146	-0.0475579	-0.0529833	0.0529833
Sin ortologo	BP133595	-0.055844	-0.062853	-0.0588943	-0.00592656	0.00317081	-0.00362521	0.00163643	-0.026048	0.0529677	0.0529677
AT3G63270	DW002650	-0.107895	-0.188982	-0.204917	-0.257851	-0.384686	-0.261993	-0.319939	-0.246609	-0.0529337	0.0529337
AT3G62330	DV161018	0.0192594	0.000113078	-0.0091525	0.0437671	0.0361558	0.0384528	0.0722922	0.0286983	0.0529196	0.0529196
AT5G19300	EB678219	0.0078354	-0.0155199	-0.0231128	0.0297628	0.0681314	0.0350444	0.0419373	0.0205826	0.0528756	0.0528756
AT5G52660	EH620204	-0.0658493	-0.0619339	-0.0445332	-0.0974018	-0.0961535	-0.100664	-0.113467	-0.0828576	-0.0528686	0.0528686
AT3G60830	BP531161	0.0300998	0.0386549	0.0727895	0.0199544	0.0172439	-0.0194599	0.00672576	0.0237155	-0.0528351	0.0528351
AT5G62720	EB429340	-0.0851705	-0.0792849	-0.0986278	-0.151346	-0.206768	-0.173255	-0.157349	-0.135972	-0.0527178	0.0527178
AT1G14700	TA20093_4097	-0.0489815	-0.157196	-0.128977	-0.181571	-0.26697	-0.244407	-0.226354	-0.179208	-0.052594	0.052594
AT4G25690	DW003318	0.00610249	-0.0259834	-0.0187277	0.0338446	0.0553343	0.0490971	0.0537211	0.0219126	0.0525724	0.0525724
AT3G19000	EB451501	-0.00779907	-0.0173527	-0.029311	-0.0818453	-0.0587285	-0.0769636	-0.059306	-0.0473295	-0.0525343	0.0525343
AT5G51970	DW000360	-0.074652	-0.0499911	-0.0438717	-0.0964055	-0.112515	-0.0828621	-0.0885385	-0.0784051	-0.0525338	0.0525338
AT5G01950	EH623173	0.0530378	0.0372758	0.0640075	0.116498	0.223035	0.177447	0.111905	0.111887	0.0524901	0.0524901
AT5G12430	EB683240	-0.0326115	0.00472251	-0.00928585	0.043113	0.0403074	0.0610267	0.0366709	0.0205633	0.0523988	0.0523988
AT5G20720	EH616617	0.00984947	-0.112637	-0.126833	-0.178987	-0.181256	-0.193137	-0.135635	-0.131234	-0.0521541	0.0521541
AT2G05100	AY219853	-0.00276547	-0.00890723	-0.0149788	-0.0670871	-0.152051	-0.0745356	-0.0996421	-0.0599954	-0.0521083	0.0521083
Sin ortologo	CV018522	0.0966698	0.141859	0.135418	0.187476	0.258214	0.209122	0.182828	0.173084	0.0520586	0.0520586
AT3G07880	AJ276035	0.0392025	0.0282516	0.0430146	0.0950455	0.104857	0.0885073	0.125669	0.0749354	0.0520309	0.0520309
AT4G00360	TA15730_4097	0.0564395	0.00027308	-0.0494338	-0.101361	-0.127059	-0.093855	-0.0899349	-0.0578473	-0.051927	0.051927
Sin ortologo	TA13141_4097	-0.0260951	-0.0217915	-0.0141707	0.0376162	0.0925727	0.088814	0.0683449	0.0321844	0.051787	0.051787
AT3G49160	DW000789	-0.0525795	-0.103998	-0.104823	-0.156547	-0.210416	-0.152911	-0.18941	-0.138669	-0.0517235	0.0517235
AT5G37510	EB428820	0.0072276	0.0744353	0.0293375	-0.0223633	-0.017296	-0.0211387	-0.00751333	0.00609844	-0.0517008	0.0517008
AT3G51700	EB442411	-0.0854707	-0.134844	-0.0884821	-0.0367838	-0.0169134	-0.00180188	-0.0566627	-0.060137	0.0516983	0.0516983
Sin ortologo	EB430729	0.235506	0.300026	0.290765	0.342313	0.347331	0.342514	0.3285	0.312422	0.0515483	0.0515483
AT5G37630	BP134121	-0.089384	-0.0739447	-0.0542456	-0.00276084	0.00301661	0.0380338	0.0392302	-0.0200078	0.0514847	0.0514847
AT5G10490	EB442219	-0.118638	-0.127793	-0.140263	-0.191732	-0.241497	-0.187521	-0.20332	-0.172966	-0.0514685	0.0514685
Sin ortologo	DV159091	-0.298852	-0.263521	-0.200288	-0.148948	-0.106562	-0.0803219	-0.0735902	-0.167441	0.0513397	0.0513397
AT4G24930	EB679780	-0.162393	-0.250799	-0.261773	-0.31298	-0.476334	-0.340705	-0.377646	-0.311804	-0.0512076	0.0512076
AT1G07080	FG144896	-0.0245585	-0.0437553	-0.0108274	-0.0619568	-0.0990583	-0.0713331	-0.0694026	-0.0544131	-0.0511294	0.0511294
AT3G19240	TA22202_4097	0.0901656	0.101462	0.0847954	0.135901	0.171981	0.156601	0.196672	0.13394	0.051106	0.051106
AT1G29930	CV017949	-0.0431622	-0.150764	-0.172708	-0.223631	-0.333061	-0.220533	-0.280423	-0.203469	-0.0509237	0.0509237
AT1G67360	CV017766	0.0717575	0.0116399	-0.0228931	-0.0735262	-0.228569	-0.128771	-0.0853485	-0.0651016	-0.0506331	0.0506331
AT3G08960	BP526131	-0.0230813	-0.0161685	-0.0343981	0.0162326	0.0317863	0.0134909	0.0107507	-0.000198174	0.0506307	0.0506307
AT4G24480	EB679366	-0.150315	-0.110544	-0.124928	-0.0743209	-0.0753186	-0.0302206	-0.0548384	-0.0886407	0.0506073	0.0506073
Sin ortologo	EB678581	-0.0128863	-0.0197896	-0.00542041	-0.0559171	-0.0638829	-0.0635559	-0.0697112	-0.0415948	-0.0504967	0.0504967
AT5G58110	EB679902	0.0589089	0.0689612	0.0321671	0.0825977	0.0718076	0.0739523	0.0983833	0.0695397	0.0504306	0.0504306
AT3G19510	DW002446	-0.0337726	-0.0435703	-0.0515834	-0.00132779	0.0262563	0.0313309	0.00664939	-0.00943105	0.0502556	0.0502556
AT5G47940	EB682336	0.148405	0.194141	0.190077	0.240252	0.222894	0.277478	0.212654	0.212272	0.0501744	0.0501744
AT1G74090	EB437693	0.113533	0.0360229	0.117409	0.167434	0.244904	0.224369	0.240815	0.163498	0.0500249	0.0500249
AT4G20880	EB681978	0.0922295	-0.00171805	0.0601095	0.110088	0.180845	0.123653	0.150097	0.102186	0.0499783	0.0499783
AT1G15820	TA12003_4097	-0.059146	-0.179471	-0.185759	-0.235595	-0.344477	-0.229136	-0.286903	-0.217213	-0.0498362	0.0498362
AT1G32220	EB438256	-0.0264765	-0.0890797	-0.0775163	-0.127326	-0.203144	-0.144773	-0.122873	-0.113027	-0.0498099	0.0498099
Sin ortologo	BP134134	-0.141811	0.0625629	0.0229061	0.0727089	0.246631	0.124599	0.0734926	0.06587	0.0498028	0.0498028
Sin ortologo	EB431373	-0.0181498	-0.00981568	-0.0500254	-0.000453333	0.0197213	0.0207473	0.00285871	-0.00501669	0.049572	0.049572
AT5G35750	FG151301	0.138286	0.414969	0.118751	0.0691869	-0.00923015	-0.0916655	0.00422923	0.0920751	-0.0495638	0.0495638
AT1G10865	HO842817	0.0866323	0.120179	0.0970649	0.146592	0.147875	0.132255	0.132083	0.12324	0.0495267	0.0495267
Sin ortologo	TA16817_4097	0.0601108	0.0857658	0.0747496	0.12403	0.110995	0.112023	0.108175	0.0965499	0.0492804	0.0492804
AT2G36880	AF127243	-0.0122081	-0.0449841	-0.100076	-0.149301	-0.135384	-0.156517	-0.129687	-0.104023	-0.0492247	0.0492247
AT1G52240	FG645357	0.119463	0.0639844	0.113708	0.162927	0.172436	0.134093	0.15202	0.131233	0.0492188	0.0492188
AT3G22660	TA15851_4097	-0.0365608	-0.010129	-0.0374451	0.0114987	0.0208083	0.00337025	0.0304964	-0.00256591	0.0489438	0.0489438
AT3G52610	TA19746_4097	0.0307249	-0.0313485	0.00189342	-0.0469905	-0.120713	-0.0957714	-0.061538	-0.046249	-0.0488839	0.0488839
AT1G10720	EB450776	0.0107087	0.0435718	0.0204717	0.0693505	0.0930682	0.0631018	0.0740152	0.0534697	0.0488788	0.0488788
Sin ortologo	TA15282_4097	0.0577863	0.0122187	0.04986	0.0986881	0.104184	0.0998732	0.127033	0.0785204	0.0488281	0.0488281
AT1G12050	DW000811	0.052563	0.0442539	0.0488459	0.000158779	-0.0101718	0.00115443	0.0162638	0.0218669	-0.0486871	0.0486871
AT1G15520	TA15255_4097	-0.0382464	0.0957336	0.0581533	0.106815	0.195538	0.165127	0.13297	0.102299	0.0486619	0.0486619
AT5G54680	TA15348_4097	-0.114531	-0.165811	-0.145384	-0.193865	-0.227299	-0.184588	-0.2101	-0.177368	-0.0484814	0.0484814
AT1G05170	EB428242	-0.0813792	-0.212516	-0.221464	-0.269888	-0.377021	-0.242498	-0.260202	-0.237853	-0.0484233	0.0484233
Sin ortologo	BP535083	0.038952	0.0505408	0.0820498	0.130422	0.176847	0.158649	0.177437	0.116414	0.0483726	0.0483726
AT5G23050	TA12792_4097	-0.0885588	-0.138097	-0.163699	-0.212069	-0.334198	-0.251449	-0.270941	-0.20843	-0.0483707	0.0483707
AT1G76140	EB439050	0.0315658	0.0220202	0.0207676	0.0691263	0.0424744	0.0539038	0.0453292	0.0407411	0.0483587	0.0483587
AT4G33565	EB441696	0.196952	0.343296	0.322147	0.370498	0.389194	0.428064	0.482432	0.361798	0.0483512	0.0483512
Sin ortologo	EB431244	-0.0531758	-0.0839236	-0.0958226	-0.0475637	-0.00173486	-0.0219849	-0.0452972	-0.0499289	0.0482589	0.0482589
Sin ortologo	EB679700	-0.0680801	-0.0875537	-0.06884	-0.0205854	-0.00197635	-0.0134065	-0.00828519	-0.0383896	0.0482546	0.0482546
AT5G24690	EB441893	-0.1512	-0.129269	-0.135324	-0.183577	-0.154741	-0.15824	-0.169772	-0.154589	-0.0482523	0.0482523
AT4G03030	AM793907	0.0804546	0.0423869	0.0974875	0.145517	0.111317	0.110234	0.121044	0.101206	0.0480293	0.0480293
AT1G76810	DW004645	-0.0328138	-0.0124474	-0.02893	0.0190039	0.0164028	0.0287388	0.0464428	0.00519958	0.0479339	0.0479339
Sin ortologo	EH617758	0.0401931	-0.00178744	0.036203	0.0839517	0.0950236	0.102651	0.108498	0.0663905	0.0477487	0.0477487
AT5G46800	DW000396	-0.11688	-0.18024	-0.223341	-0.270983	-0.378117	-0.274947	-0.299826	-0.249191	-0.0476419	0.0476419
AT1G34320	EB439191	-0.0179875	0.0843689	0.062196	0.109837	0.183836	0.143481	0.105921	0.0959503	0.0476411	0.0476411
AT4G13700	BP128626	-0.110888	-0.0907766	-0.094727	-0.0471076	-0.0202914	0.0137781	-0.0499088	-0.0571316	0.0476194	0.0476194
AT3G17800	TA14191_4097	0.00399549	-0.0387735	-0.0478311	-0.0954251	-0.135362	-0.0820666	-0.113565	-0.0727182	-0.0475941	0.0475941
AT3G58680	BP535500	0.0158811	0.0281072	-0.00023541	0.0473051	0.0566951	0.0686583	0.0379847	0.0363423	0.0475405	0.0475405
AT3G11690	EB435348	-0.0271941	-0.0396947	-0.0700765	-0.117544	-0.241788	-0.16221	-0.152277	-0.115826	-0.0474672	0.0474672
AT1G50180	TA16538_4097	0.0649891	0.143867	0.131683	0.179011	0.226553	0.158781	0.164118	0.152715	0.0473285	0.0473285
Sin ortologo	EB430247	-0.0528201	-0.0975776	-0.0915103	-0.138793	-0.200827	-0.161304	-0.172046	-0.130697	-0.0472823	0.0472823
AT1G22850	TA17898_4097	-0.126751	-0.175689	-0.193972	-0.241173	-0.33167	-0.251665	-0.25565	-0.225224	-0.0472015	0.0472015
AT4G09570	EB428883	0.0891098	0.162727	0.159649	0.206779	0.197479	0.202123	0.22479	0.177522	0.0471299	0.0471299
AT5G19370	BP530997	-0.0273888	-0.0463547	-0.0667615	-0.113765	-0.13372	-0.125267	-0.113173	-0.08949	-0.0470034	0.0470034
AT2G45000	CV021167	0.120852	0.0143039	0.149333	0.196333	0.257661	0.208059	0.210952	0.165356	0.0469992	0.0469992
AT1G76010	BP534257	-0.0619714	-0.0528998	-0.0549564	-0.0080085	0.0138431	0.00774547	-0.00574202	-0.0231414	0.0469478	0.0469478
AT1G50480	DW001313	-0.00986534	0.0446234	-0.0126227	-0.059485	-0.0466948	-0.0908702	-0.0481253	-0.0318628	-0.0468623	0.0468623
Sin ortologo	DW001464	-0.0141805	-0.01676	-0.0326771	0.0141521	0.0309629	0.032034	0.0241937	0.00538932	0.0468292	0.0468292
Sin ortologo	EB436368	-0.102262	-0.137712	-0.0591318	-0.0124011	0.0572202	0.0258688	0.0101829	-0.0311764	0.0467307	0.0467307
AT1G71710	EB431697	-0.0240079	0.00134469	-0.0164781	0.0301542	0.091501	0.0709482	0.0528991	0.0294802	0.0466324	0.0466324
AT5G19000	FG135000	-0.0586442	-0.0339688	-0.0596942	-0.106307	-0.100316	-0.123994	-0.084829	-0.0811077	-0.0466125	0.0466125
AT5G54270	EB102904	-0.101936	-0.25725	-0.317957	-0.364448	-0.494026	-0.345843	-0.468124	-0.335655	-0.0464912	0.0464912
AT1G52340	DW001671	0.0896929	0.0792184	0.0830454	0.129485	0.146	0.129528	0.163497	0.11721	0.04644	0.04644
AT2G36880	EH663814	-0.00949232	-0.0465741	-0.0934086	-0.139797	-0.121525	-0.142415	-0.113473	-0.0952406	-0.046388	0.046388
AT5G22850	BP137284	0.0399971	0.0680917	0.0490279	0.0952267	0.147673	0.110196	0.129468	0.091383	0.0461989	0.0461989
AT1G08190	EB446132	-0.0049344	-0.00660583	-0.0132646	0.0328791	0.047425	0.0243796	0.041082	0.0172801	0.0461437	0.0461437
AT3G56940	TA13023_4097	-0.0113227	-0.0553354	-0.0538385	-0.0999651	-0.203321	-0.121136	-0.144698	-0.0985166	-0.0461266	0.0461266
AT5G07020	EB680522	-0.0557805	-0.0983361	-0.0985821	-0.144635	-0.209428	-0.143472	-0.183666	-0.133414	-0.0460529	0.0460529
AT4G19600	EB680334	-0.0295862	-0.0282068	-0.0628404	-0.016819	-0.00539189	-0.00535657	-0.00285073	-0.0215788	0.0460215	0.0460215
AT4G30260	BP526114	0.0459593	0.048846	0.0307357	-0.0152256	-0.0166132	-0.0277511	0.00992438	0.0108394	-0.0459612	0.0459612
AT1G02305	TA13466_4097	0.114161	0.188855	0.194665	0.240621	0.311005	0.262842	0.292492	0.229234	0.045956	0.045956
Sin ortologo	EB433357	-0.0282094	-0.0354213	-0.0266578	0.019289	0.0206528	0.0250458	0.0141567	-0.00159204	0.0459468	0.0459468
AT2G21660	AF154644	0.0576239	0.12594	0.137487	0.183388	0.188302	0.166716	0.162263	0.14596	0.0459009	0.0459009
AT5G05380	BP530008	0.00970486	0.0323271	0.00689264	-0.0388929	-0.0280756	-0.0568082	-0.0224503	-0.0139004	-0.0457856	0.0457856
Sin ortologo	EB440239	0.0361108	0.03616	0.0415433	0.0872054	0.105271	0.101729	0.085499	0.0705026	0.0456621	0.0456621
AT5G53940	DV999807	0.0526429	0.0476946	-0.00775188	-0.053355	-0.18013	-0.102155	-0.118224	-0.0516111	-0.0456031	0.0456031
AT5G57040	TA13373_4097	-0.00186611	-0.113218	-0.119816	-0.165305	-0.250151	-0.176906	-0.204764	-0.147432	-0.045489	0.045489
AT2G48070	EB426037	-0.0887804	-0.0993025	-0.0951562	-0.140601	-0.161266	-0.129978	-0.142054	-0.122448	-0.0454453	0.0454453
AT3G25530	TA12612_4097	-0.0755301	-0.109218	-0.128431	-0.173839	-0.29865	-0.198573	-0.230314	-0.173508	-0.045408	0.045408
AT1G78290	EB448110	0.051631	0.0447734	0.0166075	0.061954	0.0817585	0.07538	0.0653068	0.056773	0.0453464	0.0453464
Sin ortologo	DV999849	-0.0976373	-0.00946035	0.000950756	0.0462823	0.0371184	0.0712106	0.026035	0.0106428	0.0453316	0.0453316
Sin ortologo	TA21313_4097	-0.0433713	-0.131742	-0.0501707	-0.00487838	-0.0386812	-0.0253169	-0.00314902	-0.0424728	0.0452923	0.0452923
AT1G72970	BP129616	-0.0687553	-0.0304221	-0.0418843	-0.087111	-0.106276	-0.114459	-0.0817374	-0.0758064	-0.0452267	0.0452267
AT4G21570	HM030994	0.145693	0.103489	0.110572	0.0654052	0.0681335	0.0446569	0.0550172	0.0847094	-0.0451664	0.0451664
Sin ortologo	DW002324	-0.0510438	-0.104271	-0.076163	-0.031037	-0.00100411	-0.0179503	0.0117249	-0.0385349	0.045126	0.045126
AT2G22600	EB436478	0.0247015	0.0108283	-0.000377588	0.0446813	0.0690226	0.0575322	0.0721809	0.0397956	0.0450589	0.0450589
Sin ortologo	TA21707_4097	0.334438	0.322444	0.261716	0.216682	0.220135	0.11678	0.164892	0.23387	-0.0450336	0.0450336
AT4G25660	FG169774	0.0659022	0.0157961	0.0497803	0.0947837	0.117961	0.124921	0.123907	0.0847216	0.0450035	0.0450035
AT1G64680	TA16729_4097	-0.0440984	-0.0569624	-0.0675146	-0.112345	-0.179342	-0.133318	-0.121653	-0.102176	-0.0448305	0.0448305
AT3G57660	EB678242	0.0419968	0.0173452	0.022624	0.0672795	0.108677	0.090108	0.101619	0.0642356	0.0446554	0.0446554
AT5G08180	TA13384_4097	0.0254974	0.0112955	0.0264143	0.0710691	0.0612639	0.0434808	0.0567301	0.0422502	0.0446549	0.0446549
AT1G04510	TA20737_4097	-0.0720358	-0.131468	-0.131404	-0.176048	-0.249781	-0.174861	-0.196065	-0.161666	-0.0446439	0.0446439
Sin ortologo	FG635559	-0.0708247	-0.0624248	-0.0778882	-0.0332455	-0.0330394	-0.00908621	-0.0150779	-0.0430838	0.0446427	0.0446427
AT5G62570	BP532341	0.27979	0.306661	0.474322	0.51894	0.635198	0.586096	0.578399	0.482772	0.0446175	0.0446175
AT2G26350	EU418730	-0.0250848	-0.0379182	-0.0299818	0.0145206	0.0451034	0.038712	0.0376645	0.0061451	0.0445024	0.0445024
AT2G21660	CV018762	0.0365619	0.0258442	0.00443253	0.0487384	0.0841078	0.07604	0.0609362	0.0480944	0.0443058	0.0443058
AT3G60500	BP533304	0.00479106	-0.00484241	-0.00603829	0.0382524	0.0385317	0.0342993	0.0264129	0.0187724	0.0442907	0.0442907
AT1G06690	TA22124_4097	-0.0745498	-0.16431	-0.164051	-0.208336	-0.286413	-0.195084	-0.210244	-0.186141	-0.0442852	0.0442852
AT5G65770	BP533053	-0.0211059	0.000595952	-0.0157652	0.0284985	0.0533185	0.0392957	0.0588401	0.0205254	0.0442637	0.0442637
Sin ortologo	TA14202_4097	-0.0255469	-0.10856	-0.106986	-0.151212	-0.204496	-0.135009	-0.16472	-0.128076	-0.0442265	0.0442265
AT4G16144	BP529993	0.082523	0.0974058	0.0620425	0.106229	0.132038	0.107732	0.117413	0.100769	0.0441863	0.0441863
AT1G20990	EB429719	-0.0842984	-0.113369	-0.118446	-0.162528	-0.182484	-0.138951	-0.153152	-0.136175	-0.044082	0.044082
Sin ortologo	TA20221_4097	0.0571183	-0.0201975	0.0459474	0.0899635	0.098674	0.0797146	0.114138	0.0664797	0.0440161	0.0440161
AT2G42710	TC142608	0.0987304	0.0921428	0.0625251	0.10654	0.134503	0.11213	0.132367	0.105563	0.0440153	0.0440153
AT3G11964	HS084840	0.0118785	0.0573295	0.0386064	0.0825071	0.083071	0.0874362	0.0977698	0.0655141	0.0439007	0.0439007
AT1G06690	DW000445	-0.0649906	-0.15397	-0.138312	-0.182119	-0.2695	-0.17589	-0.182408	-0.166741	-0.043807	0.043807
AT2G35710	EH619980	-0.033209	0.0709807	0.101734	0.145468	0.199288	0.208242	0.162994	0.122214	0.0437336	0.0437336
AT5G04600	TA21702_4097	0.0656639	0.0962037	0.0993209	0.143032	0.145946	0.13465	0.137062	0.117411	0.0437111	0.0437111
AT1G59650	EB681973	0.0049865	0.00984655	-0.00676163	-0.0504698	-0.0970088	-0.0508857	-0.0571341	-0.0353467	-0.0437081	0.0437081
Sin ortologo	EB446106	0.00871394	-0.0527568	0.0177701	0.0613645	0.0738413	0.0407923	0.0536347	0.0290514	0.0435945	0.0435945
AT1G49750	TA20133_4097	0.0335814	0.0813478	0.111219	0.154791	0.187913	0.166028	0.254187	0.141295	0.0435713	0.0435713
Sin ortologo	TA13575_4097	0.0324904	0.0160059	0.0388488	0.082288	0.151539	0.116813	0.0757341	0.0733884	0.0434392	0.0434392
AT1G64600	TA21394_4097	-0.0329453	0.00278748	-0.00627559	0.0371621	0.0427665	0.0256346	0.0305586	0.0142412	0.0434377	0.0434377
AT4G08500	TA21546_4097	0.0648742	0.0778884	0.0825232	0.125903	0.173071	0.136001	0.12169	0.111707	0.04338	0.04338
AT3G14420	EB452103	-0.122904	-0.141198	-0.172719	-0.215958	-0.293075	-0.197751	-0.21559	-0.194171	-0.0432395	0.0432395
AT5G49720	CV020225	-0.0264908	-0.104938	-0.0862428	-0.129467	-0.137151	-0.135327	-0.144499	-0.109159	-0.0432242	0.0432242
AT2G31190	FG641836	-0.0674837	-0.0265532	-0.0453239	-0.00222232	0.0116852	0.069081	0.00262336	-0.00831335	0.0431016	0.0431016
AT3G57030	TA17921_4097	0.0916504	0.0822591	0.052212	0.095276	0.115658	0.104039	0.111802	0.093271	0.043064	0.043064
Sin ortologo	BP534330	-0.0426387	-0.0277719	-0.0197987	-0.062844	-0.0724009	-0.0726181	-0.0548848	-0.0504224	-0.0430453	0.0430453
AT5G54140	TA19965_4097	0.146569	0.0873384	0.121766	0.164806	0.208745	0.159276	0.190368	0.154124	0.0430398	0.0430398
AT5G42146	DV158314	-0.0451117	-0.0829177	-0.0249439	0.0180008	0.13822	0.00407331	0.00730652	0.00208955	0.0429447	0.0429447
AT1G54490	EB683096	0.0177321	0.00681151	0.0235276	0.0664529	0.0844748	0.0797264	0.0789431	0.0510955	0.0429254	0.0429254
AT5G05560	FG637202	0.0319088	0.00820125	0.0267502	0.0696118	0.0729452	0.0689736	0.0714135	0.0499721	0.0428616	0.0428616
AT4G18810	BP128546	-0.0412625	-0.0586737	-0.046137	-0.0889902	-0.171482	-0.0881912	-0.122098	-0.0881191	-0.0428533	0.0428533
AT1G51160	BP529013	0.0283303	0.0454504	0.0335837	-0.00924896	-0.0238204	-0.0632081	-0.00972304	0.000194856	-0.0428327	0.0428327
AT3G26935	TA15973_4097	0.0641998	0.109174	0.104327	0.146949	0.22406	0.148171	0.153049	0.135704	0.0426219	0.0426219
AT3G01160	EB431313	0.043986	-0.0405299	0.0514367	0.0940475	0.0849976	0.115109	0.139867	0.0698449	0.0426108	0.0426108
Sin ortologo	BP533599	0.072545	0.0652759	0.0511994	0.0937116	0.138329	0.0978032	0.0976774	0.0880774	0.0425122	0.0425122
AT2G44870	CV021284	-0.070638	-0.101944	-0.118697	-0.161197	-0.173014	-0.133185	-0.12935	-0.126861	-0.0424994	0.0424994
AT1G77670	BP192521	-0.00874889	-0.0334461	-0.0493339	-0.0917838	-0.132045	-0.121916	-0.142554	-0.0828326	-0.0424499	0.0424499
Sin ortologo	EB683871	-0.0177554	-0.0173777	-0.0285901	0.0136537	0.0320754	0.0417255	0.0364249	0.00859376	0.0422438	0.0422438
AT5G49630	BP130193	0.214752	-0.298517	-0.312294	-0.354523	-0.635091	-0.550191	-0.541538	-0.353915	-0.0422288	0.0422288
AT1G13830	EB425556	0.0491156	-0.0643968	-0.0507492	-0.0929621	-0.163248	-0.140292	-0.11649	-0.0827175	-0.0422129	0.0422129
Sin ortologo	EB680048	-0.0563331	-0.069637	-0.0685621	-0.02639	-0.0134636	-0.0126397	-0.00612589	-0.0361645	0.0421721	0.0421721
AT1G80600	TA16432_4097	0.00968295	0.0127967	-0.0172446	-0.0593429	-0.0813313	-0.0818119	-0.0554744	-0.0389608	-0.0420982	0.0420982
AT1G17280	TA19905_4097	0.0316919	0.0403912	0.0290435	0.0711304	0.0922116	0.0689884	0.0643556	0.0568304	0.0420869	0.0420869
Sin ortologo	DW000729	0.0189218	-0.0463302	-0.0191855	-0.0612587	-0.128103	-0.0578282	-0.0693263	-0.0518729	-0.0420731	0.0420731
AT3G23020	EB431092	-0.063421	-0.0880361	-0.0656619	-0.0236114	0.00883971	-0.00476472	0.00854233	-0.0325876	0.0420505	0.0420505
Sin ortologo	EH621767	-0.10523	-0.166602	-0.174322	-0.216356	-0.265295	-0.210746	-0.214752	-0.193329	-0.0420344	0.0420344
Sin ortologo	EB681675	-0.0760094	-0.0327859	-0.0542139	-0.012311	-0.00830642	-0.00330871	-0.0302173	-0.0310218	0.0419028	0.0419028
AT1G79030	DV158375	-0.00963803	-0.0331549	-0.0115186	0.0303651	0.0101225	0.0328438	0.0288009	0.00683152	0.0418837	0.0418837
AT3G19540	EB677333	0.00635874	0.000297976	-0.0135269	0.0283126	0.065185	0.0376937	0.0463297	0.0243787	0.0418395	0.0418395
AT2G42500	AJ718115	-0.0504225	-0.0352171	-0.0690583	-0.110883	-0.148446	-0.125482	-0.0981977	-0.0911009	-0.0418249	0.0418249
AT4G16630	EB440011	0.00217902	0.0231631	0.0286653	0.0704467	0.0351496	0.0335656	0.0413443	0.0335019	0.0417813	0.0417813
Sin ortologo	EB678356	0.00809594	0.020346	-0.000846988	0.0408735	0.090141	0.0518087	0.0371879	0.0353723	0.0417205	0.0417205
AT2G02360	FG203087	0.0514606	0.0916609	0.0738504	0.115535	0.131198	0.135678	0.144478	0.106266	0.0416841	0.0416841
AT1G72990	TA18199_4097	0.0468858	-0.0103105	0.0180577	0.0596685	0.0879432	0.0709954	0.0841854	0.0510608	0.0416108	0.0416108
AT4G11600	AJ718476	0.0268649	0.0414235	0.0602133	0.0186169	0.00896353	0.00905322	-0.0265055	0.0198043	-0.0415964	0.0415964
AT1G64680	EB428109	-0.0677602	-0.121589	-0.125529	-0.167025	-0.232072	-0.177528	-0.186192	-0.153956	-0.0414958	0.0414958
AT3G51740	CV020565	-0.0905152	-0.201015	-0.109953	-0.068638	-0.0336506	-0.074691	-0.00688359	-0.0836209	0.041315	0.041315
AT1G54215	BP131713	-0.00928796	-0.0423842	0.00404003	0.0453107	0.102613	0.0578914	0.0396875	0.0282672	0.0412706	0.0412706
Sin ortologo	TA18241_4097	-0.0477924	-0.130167	-0.047498	-0.00632812	0.027681	-0.00376309	-0.00300786	-0.0301251	0.0411699	0.0411699
AT1G43760	AM796314	-0.129969	-0.104644	-0.0532671	-0.0121749	0.00484333	0.00219888	-0.0435461	-0.0480799	0.0410923	0.0410923
AT4G28450	TA16834_4097	-0.000472577	0.00497904	-0.0190197	0.0220517	0.0218688	0.0243749	0.0299818	0.0119663	0.0410714	0.0410714
AT5G65530	DW000813	-0.0719088	0.00696396	0.00735136	0.048418	0.086579	0.0674581	0.0781535	0.0318593	0.0410667	0.0410667
AT1G22900	TA21540_4097	-0.0423923	0.181896	0.252127	0.293164	0.442621	0.358581	0.407223	0.27046	0.0410363	0.0410363
AT1G74640	FG147471	0.0151535	0.0260537	0.00821035	-0.0327746	-0.0219959	-0.00829997	-0.0155771	-0.00417572	-0.0409849	0.0409849
AT1G17840	CV018713	0.0691153	0.128161	0.119136	0.160098	0.252583	0.198671	0.158163	0.155133	0.0409621	0.0409621
AT3G53850	BP525651	-0.0280728	-0.0262852	0.0273585	0.0682305	0.0768986	0.0587849	0.0710653	0.0354257	0.040872	0.040872
AT4G12560	DV160481	-0.0972352	-0.0898333	-0.115127	-0.0743385	-0.0664558	-0.0485078	-0.0780039	-0.0813573	0.0407881	0.0407881
AT2G42500	CV020558	-0.0496935	-0.0317938	-0.0372121	-0.077902	-0.0970482	-0.0877953	-0.094424	-0.0679813	-0.04069	0.04069
AT5G19370	EB440654	-0.0191284	-0.0573806	-0.0563806	-0.0970096	-0.130071	-0.106547	-0.0982654	-0.0806831	-0.040629	0.040629
AT5G63060	EB427477	-0.0611669	0.000405469	-0.0502027	-0.0907939	-0.141941	-0.151314	-0.0986312	-0.0848063	-0.0405913	0.0405913
AT4G11560	EH622151	-0.0295779	0.0120004	0.000177035	0.0407527	0.0580151	0.0794295	0.0535809	0.0306254	0.0405757	0.0405757
AT5G53940	DV999533	-0.0244837	-0.0860268	-0.0936133	-0.134151	-0.23154	-0.150323	-0.140187	-0.122904	-0.0405377	0.0405377
AT5G13560	DW001694	0.0407749	0.0466745	0.0280775	0.0685988	0.0814087	0.0712521	0.0875876	0.0606249	0.0405213	0.0405213
AT5G54680	EB451766	-0.135866	-0.18209	-0.182247	-0.222698	-0.25849	-0.214633	-0.241508	-0.205362	-0.0404507	0.0404507
AT2G36300	FG633903	0.0898645	0.103304	0.0904711	0.0501099	-0.00281381	-0.0165531	0.0409573	0.0507628	-0.0403613	0.0403613
AT1G09850	TA21528_4097	-0.0251122	-0.0169492	-0.0481377	-0.0884749	-0.127411	-0.0969444	-0.0964612	-0.0713559	-0.0403372	0.0403372
AT3G49680	TC142461	0.00779351	-0.0631593	-0.0290737	0.0112174	0.0439581	0.0397968	0.0575563	0.009727	0.0402911	0.0402911
AT4G35250	DW000936	-0.0994195	-0.211704	-0.220236	-0.260511	-0.282442	-0.238638	-0.238683	-0.221662	-0.0402749	0.0402749
AT2G05100	TA12057_4097	0.00177597	-0.0172517	-0.0217555	-0.0619596	-0.139576	-0.0625528	-0.0928125	-0.0563046	-0.0402041	0.0402041
AT3G60360	FG202039	-0.0339312	-0.0627631	-0.0715399	-0.0313696	-0.000488925	-0.00831727	-0.0111865	-0.0313709	0.0401703	0.0401703
Sin ortologo	EH620471	0.0652717	0.0783479	0.0617219	0.0215702	-0.0102883	-0.0254181	0.010044	0.0287499	-0.0401517	0.0401517
AT1G76100	CV018553	-0.250243	-0.379816	-0.418855	-0.458941	-0.603481	-0.471758	-0.439084	-0.43174	-0.040086	0.040086
AT3G54280	DV160064	-0.064669	-0.0611356	-0.0666142	-0.0265694	0.00274353	0.012084	-0.00344896	-0.0296585	0.0400447	0.0400447
AT2G47850	TA22281_4097	0.0477274	-0.0762367	-0.0604257	-0.100433	-0.153775	-0.139312	-0.142748	-0.0893148	-0.0400077	0.0400077
AT5G08640	TA18969_4097	-0.0602591	-0.22453	-0.210919	-0.250892	-0.333836	-0.26185	-0.31323	-0.236502	-0.0399735	0.0399735
AT3G50690	EB437562	-0.0687575	-0.0950685	-0.0770852	-0.0371958	-0.0211752	-0.0251234	-0.0442819	-0.0526697	0.0398894	0.0398894
AT1G26110	TA20212_4097	-0.0130983	0.0157441	0.0289125	0.0687473	0.0668345	0.0597344	0.0927298	0.0456578	0.0398348	0.0398348
AT1G71810	DV159444	-0.0784396	-0.0357483	-0.0431722	-0.0828684	-0.107835	-0.0827202	-0.135457	-0.0808915	-0.0396962	0.0396962
Sin ortologo	AJ632913	-0.0349751	-0.00937229	-0.0351173	0.00455214	0.00240706	0.0462719	0.0258079	-6.08046e-05	0.0396695	0.0396695
AT3G49645	EB447431	0.0910761	0.0679031	0.0802893	0.1197	0.169905	0.136507	0.127053	0.113205	0.0394103	0.0394103
AT5G43850	DW000035	-0.0247383	-0.114349	-0.137108	-0.176498	-0.281963	-0.163835	-0.21371	-0.158886	-0.0393902	0.0393902
AT1G20990	EB681683	-0.0847394	-0.098838	-0.101974	-0.14135	-0.177143	-0.136011	-0.141204	-0.125894	-0.0393762	0.0393762
AT2G42710	BP528771	0.111528	0.0957273	0.078637	0.117865	0.146044	0.124746	0.129594	0.114877	0.0392279	0.0392279
AT1G69550	BP135367	0.0268462	0.128368	0.0982698	0.137452	0.175015	0.214143	0.133441	0.130505	0.0391823	0.0391823
AT5G38660	EB438699	-0.0782815	-0.151707	-0.166816	-0.205863	-0.242384	-0.175105	-0.191163	-0.173046	-0.0390468	0.0390468
AT2G42130	EB681365	-0.0606561	-0.136455	-0.147652	-0.186695	-0.213147	-0.174221	-0.183376	-0.157457	-0.0390438	0.0390438
AT4G21860	CV021104	-0.0139123	-0.018965	-0.0204981	-0.059529	-0.0773791	-0.0979386	-0.0495219	-0.0482491	-0.0390309	0.0390309
Sin ortologo	EB449152	-0.0347317	-0.0317809	-0.0232013	0.0158207	0.0177436	0.0132972	0.0116651	-0.00445534	0.039022	0.039022
AT1G10580	TA21418_4097	-0.0481939	-0.0632932	-0.068271	-0.0292745	-0.035063	-0.0315993	-0.0455164	-0.0458873	0.0389965	0.0389965
AT3G62160	BP134370	-0.000388726	-0.0168349	-0.0164521	0.0222955	0.0420621	0.0598739	0.0254499	0.0165722	0.0387476	0.0387476
AT2G31010	BP535341	0.0132406	-0.024366	-0.0137302	0.0249417	0.0555172	0.0620814	0.0533444	0.0244327	0.038672	0.038672
AT4G26780	DV160157	-0.0737574	-0.0849867	-0.0604879	-0.0991498	-0.122107	-0.101199	-0.120444	-0.0945902	-0.0386618	0.0386618
AT5G32440	EB424908	0.0900754	0.150507	0.11512	0.0766304	0.0639438	0.0395342	0.0788448	0.087808	-0.0384899	0.0384899
AT2G42200	EB440356	-0.027406	-0.174207	-0.159191	-0.19767	-0.320526	-0.249653	-0.20994	-0.191227	-0.0384786	0.0384786
Sin ortologo	BP136410	-0.052167	-0.0586625	-0.0452584	-0.00681632	0.04572	0.00822099	0.0332662	-0.0108138	0.038442	0.038442
AT4G19040	EH622262	0.0457686	0.0256016	0.0296581	0.0680403	0.0919096	0.0807692	0.0827534	0.060643	0.0383822	0.0383822
AT1G04635	DV999399	-0.0712261	-0.11351	-0.0843249	-0.122669	-0.128594	-0.162049	-0.126069	-0.115492	-0.0383444	0.0383444
AT2G25737	EB444403	-0.0997696	-0.122927	-0.114864	-0.0766216	-0.0540999	-0.0338465	-0.0529753	-0.0793005	0.0382424	0.0382424
Sin ortologo	EB426802	-0.0272474	-0.0479533	-0.033784	0.00442017	0.0161912	0.017705	0.0298365	-0.00583311	0.0382041	0.0382041
AT5G02800	EB431860	0.00478644	0.000186977	-0.0073863	0.0308041	0.0614359	0.0288101	0.0307885	0.0213465	0.0381904	0.0381904
AT1G79030	EB446683	-0.0112464	-0.0457223	-0.0268004	0.0113125	0.00532243	0.0245577	0.0253956	-0.00245441	0.0381129	0.0381129
AT3G24140	BP129689	-0.222673	-0.210948	-0.191435	-0.153337	-0.111998	-0.117182	-0.161871	-0.167063	0.0380982	0.0380982
AT5G60710	FG161112	-0.357389	-0.366972	-0.32438	-0.286388	-0.218845	-0.245411	-0.296301	-0.299384	0.0379922	0.0379922
AT3G20780	DW002891	-0.0224897	-0.010501	-0.0171934	0.0207282	0.00876508	0.0162342	0.0230812	0.00266065	0.0379216	0.0379216
AT3G19000	TA17122_4097	-0.0104829	-7.94569e-06	0.0108509	-0.0269783	-0.0374294	-0.0472594	-0.0425935	-0.0219858	-0.0378292	0.0378292
AT5G35160	BP532841	-0.0718425	-0.0354911	-0.0411487	-0.0789606	-0.113999	-0.0826018	-0.0902209	-0.0734664	-0.037812	0.037812
AT3G55610	EB445216	0.00217133	-0.0274288	-0.0118015	0.0259387	0.0131102	0.00669595	0.0159211	0.00351527	0.0377402	0.0377402
AT5G40520	EB446777	-0.0618401	-0.085001	-0.040299	-0.00257267	-0.0212907	0.0141262	0.018096	-0.0255402	0.0377263	0.0377263
AT4G29830	EB431978	0.0336679	0.0109313	0.00484806	-0.0328769	-0.0588964	-0.083864	-0.0331119	-0.0227574	-0.037725	0.037725
AT4G00026	TA20238_4097	0.0487772	0.0315842	0.0713951	0.109113	0.073036	0.0814276	0.0881941	0.0719325	0.0377178	0.0377178
AT4G35300	BP532412	0.0156836	-0.0483978	-0.0520986	-0.0898052	-0.138325	-0.0732525	-0.105779	-0.0702822	-0.0377066	0.0377066
AT3G27260	BP530158	-0.0133535	0.0260589	0.0288189	0.0663996	0.077343	0.101707	0.0502529	0.0481752	0.0375806	0.0375806
Sin ortologo	FG195316	0.0173866	-0.0963268	-0.0950797	-0.132657	-0.121596	-0.154865	-0.0992472	-0.0974837	-0.0375774	0.0375774
AT1G52340	EB431032	-0.077548	-0.0993861	-0.0939918	-0.131546	-0.186146	-0.130278	-0.159532	-0.12549	-0.0375546	0.0375546
AT1G12700	EB444664	-0.0693722	-0.070029	-0.00840691	0.0291024	0.041242	0.0491812	0.0485513	0.00289554	0.0375094	0.0375094
AT1G58440	TA15224_4097	-0.070166	-0.104574	-0.100781	-0.138255	-0.141422	-0.124167	-0.125117	-0.114926	-0.0374739	0.0374739
AT2G38770	TA18676_4097	-0.0348184	-0.054011	-0.0391602	-0.00170792	0.0056986	0.000247637	0.016369	-0.0153403	0.0374523	0.0374523
AT5G04600	DW002157	0.0404345	0.0808527	0.0781023	0.115424	0.138712	0.11458	0.116337	0.0977774	0.0373214	0.0373214
Sin ortologo	BP133358	-0.445008	-0.455852	-0.41129	-0.373987	-0.313465	-0.389961	-0.386925	-0.396641	0.0373034	0.0373034
Sin ortologo	BP534885	-0.0127948	0.0167472	0.0217209	0.0589848	0.0333526	0.0352724	0.0379008	0.027312	0.037264	0.037264
AT5G04560	BP526059	-0.0103493	0.0147995	0.043543	0.0807255	0.112949	0.102253	0.086816	0.0615338	0.0371826	0.0371826
AT5G64060	BP136869	0.0614808	0.119023	0.104665	0.141793	0.154686	0.150044	0.181203	0.130414	0.0371283	0.0371283
AT3G58640	EB447413	-0.0170059	-0.0812502	-0.0354841	0.00163617	-0.0046838	0.00628122	0.0155879	-0.016417	0.0371203	0.0371203
AT5G58470	EB445518	0.00740565	0.00174801	-0.0115789	0.0254412	0.0556911	0.0327046	0.0306343	0.0202923	0.0370201	0.0370201
AT4G24140	FG622041	-0.0507362	-0.0619937	-0.136426	-0.173414	-0.263913	-0.163356	-0.232115	-0.154565	-0.036988	0.036988
AT4G24740	EG650462	-0.0503677	-0.0473	-0.0331518	0.00382644	-0.00179372	-0.00384407	-0.0135535	-0.0208835	0.0369782	0.0369782
AT5G54800	DV158401	-0.030193	-0.0284556	-0.065771	-0.102729	-0.0951952	-0.116723	-0.0905295	-0.0756567	-0.0369582	0.0369582
AT2G45030	TA20245_4097	0.0298029	0.0692265	0.0705179	0.107458	0.141243	0.0969575	0.088473	0.0862399	0.0369404	0.0369404
AT1G33410	TA16167_4097	-0.00184936	-0.0418801	-0.0256852	0.0110919	0.0413626	0.0291698	0.0285606	0.00582432	0.0367772	0.0367772
Sin ortologo	DW000842	-0.0311966	-0.0741938	-0.0798691	-0.116609	-0.125713	-0.125462	-0.107418	-0.0943517	-0.0367403	0.0367403
AT2G46860	FS410568	-0.0381018	0.00361837	-0.0112402	-0.0479192	-0.0932695	-0.0638626	-0.0564879	-0.0438947	-0.036679	0.036679
AT1G32740	TA20269_4097	0.00155026	0.0252665	0.0033294	-0.0333006	-0.0300972	-0.0311031	-0.133356	-0.0282444	-0.03663	0.03663
AT5G54800	TA17111_4097	-0.0358454	-0.0241274	-0.0663054	-0.102897	-0.0943581	-0.118568	-0.0944263	-0.0766468	-0.0365913	0.0365913
AT3G43590	TA20431_4097	-0.0568643	-0.0411797	-0.0457734	-0.00927756	-0.00769926	-0.0204018	-0.00869018	-0.0271266	0.0364958	0.0364958
Sin ortologo	EB451836	-0.0562112	-0.0728273	-0.0547722	-0.0183087	0.0191697	0.00534062	0.00778773	-0.0242602	0.0364634	0.0364634
AT1G07930	BP528543	-0.0731851	-0.0658521	-0.040082	-0.00361999	0.0668292	0.00851376	-0.0112681	-0.016952	0.036462	0.036462
Sin ortologo	BP525602	0.0132828	-0.0129196	0.00700958	0.0434573	0.0405961	0.0290364	0.0362581	0.0223887	0.0364477	0.0364477
Sin ortologo	TA15041_4097	-0.0206669	0.000585393	-0.00346917	0.0328476	0.0224488	0.0557314	0.0489677	0.0194921	0.0363167	0.0363167
Sin ortologo	BP526727	-0.158321	-0.166922	-0.130263	-0.0941496	-0.0030255	-0.0496353	-0.0951447	-0.0996374	0.0361137	0.0361137
Sin ortologo	DW001158	-0.0171281	-0.0353161	-0.0438959	-0.00778915	0.00258793	-0.00478086	-0.00595698	-0.0160399	0.0361067	0.0361067
AT4G38070	BP526642	-0.0263236	-0.0367956	-0.0331525	0.00295051	0.0549487	0.00554935	0.0339483	0.00016074	0.036103	0.036103
AT3G27260	BP531984	-0.0125403	0.0338297	0.0225652	0.0586302	0.0654159	0.0917108	0.0801267	0.048534	0.036065	0.036065
AT1G12840	EH622089	-0.0153077	0.0235481	-0.015073	-0.0511071	-0.113432	-0.0798956	-0.0600631	-0.0444758	-0.0360342	0.0360342
Sin ortologo	EH621737	-0.0860309	0.000269686	-0.0329983	0.00296793	0.0460063	0.0283754	0.045596	0.000598027	0.0359662	0.0359662
AT1G19140	FG155288	-0.0398467	-0.0207261	-0.0530626	-0.0890132	-0.159606	-0.111888	-0.114333	-0.0840679	-0.0359505	0.0359505
Sin ortologo	EB445165	-0.013679	-0.0530212	-0.0192846	0.0166263	0.0841501	0.0277184	0.0496904	0.0131715	0.0359109	0.0359109
AT2G22430	DW001739	0.0889639	0.138801	0.158326	0.194236	0.192037	0.194954	0.176744	0.163437	0.0359101	0.0359101
AT1G29930	TA11626_4097	-0.000750275	0.00498321	-0.000646231	-0.036547	-0.0690841	-0.0356472	-0.0529272	-0.0272312	-0.0359008	0.0359008
AT1G74580	TA21928_4097	-0.120747	-0.138981	-0.126706	-0.09091	-0.0787718	-0.0844298	-0.0478438	-0.0983414	0.0357961	0.0357961
AT4G17900	TA13576_4097	-0.0202742	0.0111484	0.00830528	0.0440884	0.111342	0.0917415	0.0471929	0.0419348	0.0357832	0.0357832
AT4G03000	AJ718275	-0.0262895	0.018689	0.00679302	0.0424013	0.0453338	0.0420518	0.0291618	0.0225916	0.0356083	0.0356083
AT2G43710	BP131361	-0.0886042	-0.0964559	-0.0610677	-0.0254688	0.0693033	0.0255542	-0.0240334	-0.0286818	0.0355989	0.0355989
AT4G10750	EB429847	-0.00240226	-0.0089087	-0.0306484	0.00486316	0.0254206	0.00889933	0.0154589	0.0018118	0.0355116	0.0355116
Sin ortologo	EB683464	-0.187622	-0.0899528	-0.093811	-0.0583228	-0.04427	0.00911207	-0.0581704	-0.0747196	0.0354881	0.0354881
AT3G22660	DV157479	-0.0154365	-0.0245863	-0.0284236	0.00703141	0.0146073	-0.00121219	0.0130415	-0.00499691	0.035455	0.035455
AT1G56290	EB446520	0.0264839	-0.0142374	0.00560129	0.0410533	0.0789129	0.0479928	0.078597	0.037772	0.035452	0.035452
AT3G42170	BP531122	0.0305236	0.00305585	0.0423947	0.0777923	0.0595387	0.0619724	0.0551525	0.0472043	0.0353976	0.0353976
AT5G64420	BP131709	-0.0436778	-0.00960254	-0.00711201	0.0282698	0.0746803	0.0804351	0.0276926	0.0215265	0.0353818	0.0353818
AT3G22330	DW000334	-0.231048	-0.145053	-0.161739	-0.126679	-0.0914615	-0.111834	-0.119924	-0.141106	0.0350606	0.0350606
AT2G34160	TA14374_4097	0.0130255	0.0218495	0.00237543	0.0374085	0.0390679	0.0392533	0.0281884	0.0258812	0.0350331	0.0350331
Sin ortologo	CV018146	0.0107783	-0.0332199	-0.0302836	-0.0652593	-0.0609451	-0.0688911	-0.0492949	-0.0424451	-0.0349757	0.0349757
Sin ortologo	DW003073	-0.0488993	0.0135374	0.0311783	0.0661383	0.101935	0.112628	0.070188	0.0495294	0.03496	0.03496
AT2G47510	FG177904	0.0778138	0.154814	0.104914	0.070004	0.0437601	0.0161803	0.0537681	0.0744649	-0.0349096	0.0349096
AT1G75310	EB431800	-0.0409092	-0.00983156	-0.0137776	0.021093	0.0432206	0.0349206	0.0268906	0.00880091	0.0348706	0.0348706
AT5G47780	DV159604	-0.0527038	-0.107709	-0.115119	-0.149957	-0.153316	-0.12533	-0.120377	-0.117788	-0.0348375	0.0348375
AT5G20490	AB180675	0.000670187	0.0120017	-0.00891204	0.0258989	0.0372736	0.047019	0.0335236	0.0210678	0.0348109	0.0348109
AT3G06420	FG640545	0.0798213	0.0589641	0.0721449	0.106939	0.10933	0.101766	0.102682	0.0902353	0.0347939	0.0347939
AT1G60950	CV018246	-0.0259011	-0.0723633	-0.0752441	-0.109939	-0.133121	-0.107443	-0.102319	-0.0894758	-0.0346953	0.0346953
AT1G03130	EB680011	-0.0328623	-0.096622	-0.104538	-0.139229	-0.15895	-0.120048	-0.111668	-0.109131	-0.0346913	0.0346913
AT5G04560	AB281587	0.0162288	-0.0169908	0.0182277	0.0528984	0.109209	0.076027	0.0861955	0.0488279	0.0346707	0.0346707
AT1G29930	X52744	0.00505762	0.00329978	-0.0149306	-0.0495713	-0.116098	-0.0597038	-0.0856848	-0.0453759	-0.0346408	0.0346408
AT1G70850	EH665721	-0.00982828	0.0249408	0.00132213	0.0359499	0.0707979	0.0354316	0.0305943	0.0270298	0.0346278	0.0346278
AT2G16640	FG180440	-0.265904	-0.291212	-0.234209	-0.19959	-0.139302	-0.0871521	-0.188693	-0.200866	0.0346187	0.0346187
AT1G16300	EH665096	0.0187239	0.0160683	-0.00767613	-0.0421221	-0.0693732	-0.0737497	-0.0323312	-0.0272086	-0.034446	0.034446
AT2G44510	DW001247	-0.0146495	0.0333527	0.000677535	-0.0337549	-0.0463377	-0.0269578	-0.0281491	-0.0165455	-0.0344325	0.0344325
AT5G04460	EB445480	-0.0341276	-0.0730078	-0.0529215	-0.0185885	0.0059874	-0.0151844	0.0164788	-0.0244805	0.0343331	0.0343331
Sin ortologo	BP531601	-0.0469892	0.0113755	0.00680484	0.0409673	0.0467891	0.0258567	0.0191821	0.0148552	0.0341624	0.0341624
AT2G31970	EB446605	0.0809603	0.036017	0.0709941	0.105119	0.115934	0.090749	0.107056	0.0866898	0.034125	0.034125
AT2G37120	FG638771	0.00174295	0.0239233	0.0224873	-0.0115089	-0.0166475	-0.019986	-0.0432709	-0.00617996	-0.0339962	0.0339962
AT1G29930	TA11665_4097	0.00597547	-0.0354262	-0.0429732	-0.0769506	-0.148563	-0.0783466	-0.115382	-0.070238	-0.0339774	0.0339774
Sin ortologo	TA20762_4097	-0.112097	-0.0833764	-0.0387935	-0.00481851	-0.0315587	0.015795	-0.015141	-0.03857	0.033975	0.033975
AT5G60790	TA13263_4097	0.0120963	-0.00113415	-0.0134589	0.0204436	0.0456147	0.0281094	0.0311987	0.0175528	0.0339025	0.0339025
AT4G25660	EB446543	0.108533	0.0618377	0.117208	0.150957	0.164347	0.159615	0.167014	0.132787	0.0337486	0.0337486
Sin ortologo	TA13640_4097	0.0319284	0.058495	0.0541269	0.0878268	0.0750846	0.0707137	0.0736161	0.0645417	0.0337	0.0337
AT5G20300	EB445505	-0.0849205	-0.071529	-0.0744945	-0.0408302	-0.0280464	-0.0249497	-0.0428917	-0.0525231	0.0336642	0.0336642
AT1G67700	DV999129	-0.0851659	-0.115282	-0.108115	-0.141713	-0.182814	-0.141214	-0.172311	-0.135231	-0.0335985	0.0335985
AT1G79870	AM812080	0.0686224	-0.0689727	0.0681797	0.101776	0.159821	0.205344	0.0986091	0.0904829	0.0335966	0.0335966
AT4G31570	BP133356	-0.0980212	-0.0687617	-0.0596392	-0.026197	-0.0151249	0.0164307	0.00236021	-0.0355647	0.0334422	0.0334422
AT4G38120	DW003532	-0.0828716	-0.0705219	-0.0590078	-0.0255946	0.0165717	0.00309965	0.0219649	-0.0280514	0.0334132	0.0334132
AT2G15690	BP131767	-0.0226427	-0.0576837	-0.0402634	-0.00696553	0.00528979	-0.0120986	-0.0187539	-0.021874	0.0332978	0.0332978
AT5G67090	EU364874	-0.0976671	0.0553053	0.111459	0.144746	0.237341	0.191334	0.227716	0.124319	0.0332872	0.0332872
AT5G38220	EG650274	-0.0124136	0.0184711	0.0138079	0.04691	0.0635858	0.0609726	0.0560097	0.0353348	0.0331021	0.0331021
Sin ortologo	TA15759_4097	-0.0575085	-0.0937348	-0.101592	-0.134625	-0.200087	-0.131764	-0.17158	-0.12727	-0.0330324	0.0330324
AT1G14000	DV162248	-0.0136165	-0.0169838	-0.0460303	-0.0790497	-0.0676011	-0.0545999	-0.0582559	-0.0480196	-0.0330194	0.0330194
AT1G80070	DV159699	-0.0015752	0.027046	0.0175403	0.0505292	0.0439087	0.0511488	0.0458076	0.0334865	0.0329889	0.0329889
Sin ortologo	EB452169	-0.102955	-0.0375531	0.0251707	0.0580826	0.0617579	0.0950459	0.0916808	0.0273186	0.0329119	0.0329119
AT5G14100	BP535433	0.0664359	0.0264025	0.0936769	0.126456	0.133148	0.109721	0.157908	0.101964	0.0327787	0.0327787
Sin ortologo	EB450931	0.0176597	0.022904	-0.000166494	0.0323943	0.0506523	0.0376873	0.0386337	0.0285378	0.0325608	0.0325608
AT3G21190	TA13423_4097	-0.0351873	-0.0481338	-0.0570078	-0.0895189	-0.167219	-0.107556	-0.0907637	-0.0850553	-0.0325111	0.0325111
AT4G31180	DV161215	-0.0263157	-0.0156639	-0.0371278	-0.0695713	-0.0887399	-0.0701983	-0.0636145	-0.053033	-0.0324435	0.0324435
AT2G02955	BP534177	-0.126684	-0.184627	-0.156534	-0.124125	-0.114849	-0.0866456	-0.0787159	-0.124597	0.0324089	0.0324089
AT4G25660	TA18684_4097	0.0700287	0.0103869	0.07143	0.103615	0.130573	0.123414	0.134364	0.091973	0.0321845	0.0321845
AT5G02310	TA20451_4097	0.0206249	-0.0301958	0.00412772	0.0361658	0.0733065	0.0604828	0.0816479	0.0351657	0.0320381	0.0320381
Sin ortologo	TA15023_4097	-0.0312139	-0.0871462	-0.0637185	-0.095731	-0.127995	-0.114175	-0.107707	-0.0896696	-0.0320125	0.0320125
ATMG00860	TA19208_4097	0.0220287	0.00261683	0.0154003	0.0474009	0.0476285	0.0336517	0.0636262	0.0331933	0.0320006	0.0320006
AT3G24490	EB444533	-0.0749903	-0.0792476	-0.0439669	-0.012002	-0.00559601	0.0143253	0.00103569	-0.0286345	0.0319649	0.0319649
Sin ortologo	TA21637_4097	-0.0229848	0.0154072	0.0461427	0.0780708	0.138588	0.0745054	0.117062	0.0638273	0.031928	0.031928
AT3G15420	BP526301	-0.0162878	-0.00675921	0.0059084	-0.0259331	-0.039259	-0.0369481	-0.0222335	-0.020216	-0.0318415	0.0318415
Sin ortologo	FG636194	0.0130102	0.0182816	0.00786293	0.0396588	0.037421	0.0508297	0.0343127	0.0287681	0.0317958	0.0317958
Sin ortologo	BP528382	-0.0331749	-0.0460621	-0.0270109	0.00474384	0.00561616	-0.0111094	-0.00096017	-0.0154225	0.0317548	0.0317548
AT1G55830	TA21630_4097	-0.0141127	-0.000765392	-0.00599195	0.0256442	0.0489792	0.069822	0.0235268	0.0210146	0.0316361	0.0316361
AT4G25360	FG139319	-0.0364315	-0.0468021	-0.0605897	-0.0921811	-0.104415	-0.100418	-0.102205	-0.0775774	-0.0315914	0.0315914
AT4G22380	BP532627	0.0551654	0.0474516	0.0462183	0.0777411	0.11515	0.0822722	0.110685	0.0763834	0.0315228	0.0315228
AT1G77670	EB427335	-0.0134401	-0.0524093	-0.0843722	-0.115891	-0.135639	-0.115835	-0.125231	-0.0918311	-0.031519	0.031519
AT1G78570	FG198197	-0.0155249	-0.0130837	-0.0424291	-0.0739457	-0.0716592	-0.0596688	-0.059151	-0.0479232	-0.0315166	0.0315166
Sin ortologo	TA21124_4097	-0.157065	-0.12885	-0.184027	-0.215529	-0.268302	-0.265739	-0.252973	-0.210355	-0.0315022	0.0315022
AT5G54680	TA15349_4097	-0.108917	-0.167074	-0.185683	-0.21717	-0.220121	-0.187613	-0.217936	-0.186359	-0.0314867	0.0314867
AT1G02130	EB428320	-0.0201226	-0.010051	-0.00738498	-0.038831	-0.0623926	-0.0408999	-0.0389181	-0.0312286	-0.031446	0.031446
Sin ortologo	BP527969	-0.220003	-0.227132	-0.189002	-0.157586	-0.06039	-0.108803	-0.154373	-0.159613	0.0314152	0.0314152
AT1G67700	EB680951	-0.0990486	-0.136686	-0.121058	-0.152468	-0.190748	-0.149008	-0.164725	-0.14482	-0.0314103	0.0314103
AT1G28560	BP525523	-0.0336806	-0.045854	-0.0532098	-0.0218017	-0.00666905	-0.0186443	-0.00879631	-0.0269508	0.0314081	0.0314081
AT1G09700	TA13766_4097	0.0255906	0.00587627	0.0134358	0.0448289	0.0634403	0.0579169	0.0698631	0.040136	0.0313931	0.0313931
AT3G59480	TA13849_4097	0.051628	0.0607845	0.0552997	0.0866862	0.111661	0.0902015	0.0962747	0.0789336	0.0313865	0.0313865
AT1G70850	FG637228	-0.000876814	0.0249051	0.0124005	0.043701	0.0943965	0.0609692	0.0554167	0.0415589	0.0313004	0.0313004
AT1G09320	DV158199	-0.0724273	-0.0728659	-0.0784374	-0.0471523	-0.0309241	-0.00727359	-0.030021	-0.0484431	0.0312851	0.0312851
AT5G67320	BP532166	0.0435259	0.0292224	0.0359152	0.0671227	0.0589357	0.0525528	0.0543441	0.0488027	0.0312075	0.0312075
AT1G19260	TC147976	0.0434253	-0.0171547	0.0435184	0.0746644	0.105179	0.0633462	0.101326	0.0591863	0.0311461	0.0311461
AT1G27750	FG640840	0.0180378	0.00200379	0.0163948	0.0474003	0.0671766	0.0752652	0.0843279	0.0443723	0.0310056	0.0310056
AT4G11420	TA22209_4097	-0.0246569	-0.00804626	-0.0197103	0.0112184	0.025372	0.00320439	0.0116876	-0.000133021	0.0309286	0.0309286
AT1G77800	EB445072	-0.0630636	-0.0886237	-0.0506938	-0.0198732	-0.0137738	0.0020933	-0.00944737	-0.0347689	0.0308206	0.0308206
AT1G17160	EB439460	-0.0335678	-0.000587733	-0.0235434	-0.0543577	-0.0998686	-0.0547766	-0.0672405	-0.047706	-0.0308143	0.0308143
AT5G46190	BP528409	-0.104743	-0.107587	-0.0481457	-0.0173681	-0.0299271	0.0146513	0.0703731	-0.0318208	0.0307776	0.0307776
AT4G31180	CV016230	-0.0250046	-0.0105222	-0.0189842	-0.0497379	-0.0664364	-0.0421881	-0.04223	-0.0364434	-0.0307537	0.0307537
Sin ortologo	FG158648	-0.0777158	-0.0175785	-0.0310801	-0.000439139	0.00679772	0.0249211	0.0345226	-0.00865317	0.030641	0.030641
AT5G49220	BP137460	-0.00755116	-0.0387911	-0.0222824	0.00811819	0.0456106	0.0224519	0.0326149	0.0057387	0.0304006	0.0304006
AT1G09850	TA22114_4097	-0.000807054	-0.0675603	-0.0656204	-0.0960098	-0.133438	-0.119207	-0.14495	-0.0896559	-0.0303895	0.0303895
Sin ortologo	DW004850	0.0529772	0.0587112	0.0450154	0.0753927	0.0868839	0.0953897	0.082903	0.071039	0.0303772	0.0303772
AT5G47400	TA13270_4097	0.047275	0.0549655	0.0501166	0.0804926	0.0751616	0.0900509	0.0830087	0.0687244	0.030376	0.030376
AT1G08510	TA14210_4097	0.0163428	0.00834514	0.0134491	-0.016924	-0.0295476	-0.0492679	-0.0439848	-0.0145125	-0.0303731	0.0303731
Sin ortologo	EB444438	-0.0730014	-0.11358	-0.0598649	-0.0295316	0.020552	0.00264709	-0.0180493	-0.0386898	0.0303333	0.0303333
AT2G29590	CV016108	-0.0294992	-0.0482323	-0.0379096	-0.00760026	0.0259084	-0.00365265	0.0151407	-0.0122635	0.0303093	0.0303093
AT4G18780	EH624260	-0.0892342	-0.106328	-0.0550587	-0.02478	0.0528212	0.0304496	-0.0264047	-0.0312193	0.0302787	0.0302787
Sin ortologo	TC128367	-0.0226395	-0.0506986	-0.0386631	-0.0689273	-0.120736	-0.070591	-0.0751748	-0.0639186	-0.0302642	0.0302642
Sin ortologo	BP525910	-0.122024	-0.120756	-0.0570474	-0.0268016	-0.0488171	-0.0264556	0.0373679	-0.0520762	0.0302458	0.0302458
AT1G07510	EB442022	-0.0415928	0.0187088	-0.0340587	-0.0642784	-0.0701124	-0.0672741	-0.0585955	-0.0453147	-0.0302197	0.0302197
AT5G02060	TA22015_4097	0.0635853	0.113431	0.115994	0.146146	0.143039	0.12097	0.120086	0.117607	0.0301525	0.0301525
AT1G64260	DV161232	-0.0768283	-0.0473066	-0.0696516	-0.099792	-0.100437	-0.100313	-0.100371	-0.0849571	-0.0301404	0.0301404
AT5G60580	FG141850	0.0127692	0.0166813	0.00862676	0.0387631	0.0768042	0.0617971	0.0362637	0.0359579	0.0301364	0.0301364
AT5G36700	DV999727	-0.0557047	-0.134212	-0.140194	-0.170313	-0.20458	-0.173242	-0.167663	-0.149416	-0.0301191	0.0301191
AT3G16310	EF051138	0.0017918	0.00221691	0.0208737	-0.0091648	-0.00624752	-0.0214335	-0.0240516	-0.00514501	-0.0300385	0.0300385
AT5G18620	EB437390	-0.000339233	-0.0206442	-0.00110284	0.0289312	0.042391	0.0470588	0.0634577	0.0228218	0.030034	0.030034
AT2G32940	EB446652	0.00364349	-0.0335428	-0.000510035	0.029347	0.0152526	0.00900301	0.00608224	0.00418221	0.029857	0.029857
AT5G24970	FG158192	-0.364232	-0.38156	-0.333557	-0.303747	-0.216043	-0.23282	-0.301052	-0.304716	0.0298101	0.0298101
AT5G23535	FG639922	0.0161634	0.0220775	0.0133332	0.0431065	0.0504375	0.0423182	0.0348722	0.0317583	0.0297733	0.0297733
AT3G16260	BP130531	-0.0292637	-0.0297179	-0.0222883	0.00743706	0.0267244	0.0297274	0.00271119	-0.00209569	0.0297253	0.0297253
AT4G14880	EH620691	-0.0699869	-0.0918973	-0.125743	-0.155406	-0.193938	-0.138722	-0.134437	-0.130019	-0.0296626	0.0296626
AT5G47760	BP528156	-0.0334523	-0.0109233	-0.0221215	-0.0517792	-0.0655726	-0.0422294	-0.0537316	-0.0399729	-0.0296577	0.0296577
AT4G01850	TA12544_4097	-0.0492829	-0.0397802	-0.0682145	-0.0978452	-0.138759	-0.0889482	-0.137652	-0.0886402	-0.0296307	0.0296307
AT1G63000	FG174513	-0.152548	-0.16668	-0.18042	-0.20997	-0.268173	-0.248918	-0.207164	-0.204839	-0.02955	0.02955
AT2G27290	DV999221	-0.0414789	-0.111682	-0.0991044	-0.128653	-0.175303	-0.11814	-0.124644	-0.114144	-0.0295485	0.0295485
Sin ortologo	AM787675	-0.0903121	-0.128632	-0.0756653	-0.0461433	-0.0527441	-0.0514964	-0.0641691	-0.0727375	0.0295221	0.0295221
Sin ortologo	TC136424	-0.0714789	-0.0230672	0.027694	0.0571955	0.0962003	0.0607342	0.0949872	0.0346093	0.0295015	0.0295015
AT5G02770	BP532579	-0.0456063	-0.0966836	-0.0683529	-0.0388969	-0.00809698	0.000111477	-0.0285754	-0.0408715	0.029456	0.029456
AT2G42500	TA13817_4097	-0.0476258	-0.0348824	-0.0328266	-0.0622811	-0.0794535	-0.0554235	-0.0617271	-0.05346	-0.0294544	0.0294544
AT3G04020	TA17851_4097	-0.0352316	-0.0264639	-0.0301077	-0.000703717	0.00061881	0.0126087	-0.00452645	-0.0119723	0.029404	0.029404
Sin ortologo	CV019456	-0.00843846	0.036872	0.0295897	0.0589722	0.102664	0.0754101	0.0721018	0.052453	0.0293825	0.0293825
Sin ortologo	AM789916	-0.387648	-0.434087	-0.36154	-0.332165	-0.255938	-0.283038	-0.334622	-0.341291	0.0293749	0.0293749
AT5G55630	AB353341	-0.0984835	-0.0884825	-0.108772	-0.0794254	-0.0708181	-0.0465845	-0.0639123	-0.0794968	0.0293464	0.0293464
AT5G46800	TA14303_4097	-0.0788296	-0.132282	-0.157027	-0.18635	-0.265343	-0.190496	-0.215364	-0.175099	-0.0293232	0.0293232
AT3G61050	TA18592_4097	0.028226	-0.00165692	0.0226613	0.0518786	0.103086	0.0603538	0.0773227	0.0488388	0.0292173	0.0292173
AT4G21150	FG137860	-0.00764123	0.0170969	-0.00146188	-0.030654	-0.033071	-0.0451555	-0.0366639	-0.0196501	-0.0291921	0.0291921
AT1G22410	M64261	-0.0254605	-0.0636001	-0.0856358	-0.114768	-0.107047	-0.0923024	-0.129489	-0.0883289	-0.0291318	0.0291318
AT4G22330	DW004097	-0.0149085	-0.0072109	-0.0143268	0.0147159	0.0173951	0.0187687	0.00313636	0.00251	0.0290427	0.0290427
AT3G11710	EB679770	0.0118891	0.014102	0.0185377	0.0475802	0.0375801	0.0356213	0.0382216	0.029076	0.0290425	0.0290425
Sin ortologo	FG644660	-0.0263524	-0.0567179	-0.0331812	-0.00415702	-0.00920654	9.29798e-05	0.0202453	-0.015611	0.0290241	0.0290241
AT4G39730	EB439272	0.0208294	-0.0255658	-0.0274166	-0.0563521	-0.0403834	-0.029186	-0.0399994	-0.0282963	-0.0289355	0.0289355
AT4G31690	EB434127	-0.0428493	-0.125825	-0.0471508	-0.0183354	-0.0094095	-0.0342681	0.00333635	-0.0392146	0.0288154	0.0288154
Sin ortologo	TA13456_4097	-0.00237052	-0.118271	-0.136302	-0.165102	-0.287811	-0.167073	-0.214097	-0.155861	-0.0287996	0.0287996
Sin ortologo	FG638066	0.00331479	-0.0150001	-0.00366311	0.0251238	0.0583014	0.0191637	0.041849	0.0184414	0.0287869	0.0287869
AT2G36630	FG637689	-0.0997226	-0.0162674	-0.000546794	0.0282056	0.0365973	0.0580781	0.0385464	0.00641294	0.0287524	0.0287524
AT3G23130	BP128996	-0.0918322	-0.0987652	-0.059132	-0.0304574	0.0688398	0.0207568	-0.0259787	-0.0309384	0.0286745	0.0286745
AT2G34357	TA22023_4097	-0.0570627	-0.0210157	-0.0233293	0.00526571	0.0100428	0.0101326	0.0281013	-0.0068379	0.028595	0.028595
AT3G47070	TA13288_4097	-0.0580054	-0.0786683	-0.0684762	-0.097067	-0.115895	-0.0888908	-0.0957292	-0.0861046	-0.0285908	0.0285908
AT5G14040	TA12330_4097	0.0278795	0.0285613	-0.00193576	-0.0304842	-0.043754	-0.0353547	-0.0207494	-0.0108339	-0.0285485	0.0285485
Sin ortologo	DV159060	0.0541933	-0.00840382	0.0764	0.104947	0.107049	0.0867278	0.12491	0.0779748	0.028547	0.028547
AT4G01850	CV017888	-0.143033	-0.123708	-0.185249	-0.213701	-0.284979	-0.208962	-0.283331	-0.206138	-0.0284512	0.0284512
AT1G17980	FG162812	-0.0882258	-0.0940382	-0.0524312	-0.0240569	0.0712921	0.014694	-0.0235177	-0.0280405	0.0283743	0.0283743
AT1G18740	DV160797	-0.065389	-0.0405448	-0.0620751	-0.0337573	-0.0312442	-0.0233027	0.00891097	-0.0353432	0.0283178	0.0283178
AT4G33410	EH620851	0.0095339	0.00292046	-0.00533114	0.0229649	0.0283921	0.0295572	0.039747	0.0182549	0.028296	0.028296
AT2G44870	DV999986	-0.0666961	-0.11072	-0.109169	-0.137314	-0.169191	-0.146107	-0.169609	-0.12983	-0.0281451	0.0281451
AT1G70620	AJ719159	-0.0512397	-0.0679808	-0.0443945	-0.0162641	0.0239765	0.00412034	0.00706113	-0.0206744	0.0281304	0.0281304
AT5G23090	FG643952	0.0767551	0.062112	0.0464399	0.0183259	0.036012	0.0111029	0.0231337	0.0391259	-0.028114	0.028114
AT3G24080	FG643114	-0.0717718	-0.0156636	-0.0300029	-0.00189125	-0.00624561	-0.00021451	0.0187167	-0.0152961	0.0281117	0.0281117
AT3G59650	DV158298	0.00891347	0.0175735	-0.00307964	0.0247853	0.0395608	0.0257417	0.0427811	0.0223252	0.0278649	0.0278649
AT4G19110	TA15535_4097	-0.0658436	-0.036567	-0.044849	-0.0170049	0.00333837	0.0133971	-0.0035662	-0.021585	0.0278441	0.0278441
AT4G29510	EG649931	-0.0361857	-0.0405069	-0.0452573	-0.0174435	8.27167e-05	0.00205099	0.00174137	-0.0193598	0.0278138	0.0278138
Sin ortologo	AM788983	-0.0838005	-0.0894595	-0.0456885	-0.0179094	0.0734119	0.00483688	-0.0210836	-0.0256704	0.0277791	0.0277791
AT1G09770	TA15214_4097	-0.0388965	0.00328196	0.00116518	0.028913	0.0131247	0.0260214	0.0172081	0.00725969	0.0277478	0.0277478
AT1G52980	DV162558	-0.00578264	-0.00778634	-0.027492	0.000183642	-0.00111964	0.00434042	0.00433887	-0.00475967	0.0276756	0.0276756
AT4G23160	EH623846	-0.0140815	0.0089912	0.0708472	0.0983281	0.150264	0.138147	0.125582	0.0825825	0.0274809	0.0274809
Sin ortologo	TA22220_4097	-0.0327158	-0.0528406	-0.0443675	-0.0169033	-0.0195895	-0.0167176	-0.0128785	-0.0280018	0.0274642	0.0274642
AT5G54730	EB435414	0.0408073	0.0900506	0.100799	0.12826	0.142744	0.121802	0.160881	0.112192	0.0274605	0.0274605
AT3G48070	EB436159	-0.113028	-0.14021	-0.0835569	-0.0562058	-0.0445714	-0.0266685	-0.0717368	-0.0765683	0.0273511	0.0273511
AT1G04290	BP137226	0.061098	0.10378	0.0809028	0.0535774	0.0493605	0.0541877	0.0200174	0.0604176	-0.0273254	0.0273254
AT1G31910	TA18024_4097	0.0244714	0.042423	0.0435199	0.0708004	0.0871135	0.0963119	0.10219	0.0666901	0.0272805	0.0272805
AT3G58180	FG167698	-0.0122515	0.0112137	-0.0159062	-0.0431852	-0.0361483	-0.0309372	-0.0387439	-0.0237084	-0.0272789	0.0272789
AT2G22300	AF253511	0.0119996	0.0374392	0.0491987	0.0764534	0.0993655	0.0735965	0.0630475	0.0587286	0.0272546	0.0272546
AT5G63960	AJ632906	0.0432172	-0.0119704	0.0376987	0.0649477	0.0695756	0.0546411	0.062245	0.045765	0.027249	0.027249
AT1G45170	EB426901	-0.0139966	-0.0309695	-0.0290572	-0.00181324	0.0186827	-0.0021572	0.0153004	-0.00628723	0.0272439	0.0272439
AT1G29930	CV017332	0.00691479	0.00293381	0.00528147	-0.0218802	-0.0674162	-0.0270379	-0.03659	-0.0196849	-0.0271617	0.0271617
AT3G56740	TA20329_4097	0.0107698	0.0516155	0.033346	0.00627655	-0.0183233	-0.0119271	-0.00135508	0.0100575	-0.0270694	0.0270694
AT3G19510	EH618158	-0.036214	-0.0587929	-0.0280307	-0.00101219	0.00617229	0.0189051	0.0224639	-0.0109298	0.0270185	0.0270185
Sin ortologo	EB679215	0.0100722	-0.00433318	-0.00450135	0.0224717	0.0236371	0.0181021	0.0146488	0.0114425	0.026973	0.026973
AT5G53340	TA22102_4097	-0.0431142	-0.0400667	-0.0643862	-0.0374884	-0.0262973	-0.0270005	-0.027943	-0.0380423	0.0268978	0.0268978
AT3G03790	DW001320	-0.0995281	-0.14191	-0.141315	-0.168165	-0.175406	-0.150405	-0.165804	-0.148933	-0.0268493	0.0268493
AT5G61990	FG633672	-0.0984896	-0.00146048	0.0105596	0.0374043	0.0568246	0.0648979	0.0145292	0.0120379	0.0268448	0.0268448
AT5G27240	TA19609_4097	0.0107885	-0.0141836	0.0111063	0.0379339	0.0701854	0.0621687	0.0581674	0.0337381	0.0268276	0.0268276
AT3G21465	AF026389	0.0150098	0.00275783	0.00110766	0.0279086	0.031216	0.0315552	0.0274035	0.0195655	0.0268009	0.0268009
AT1G15200	TA21825_4097	-0.00715941	-0.000941494	-0.00993529	0.0167372	0.0144041	0.0340211	0.00890694	0.00800474	0.0266725	0.0266725
AT1G70770	EH665352	0.00925105	0.018769	-0.0221723	-0.0488154	-0.0594928	-0.0502509	-0.0296824	-0.0260563	-0.0266431	0.0266431
AT5G36700	EH615609	-0.0551573	-0.136492	-0.164387	-0.191024	-0.236759	-0.189923	-0.183677	-0.165346	-0.0266367	0.0266367
AT3G06440	BP131655	-0.0117117	-0.0238023	-0.0223489	0.00412748	0.0193491	0.0197643	0.0357799	0.00302256	0.0264763	0.0264763
AT4G20880	EH621258	0.100894	-0.0773365	0.123235	0.149697	0.18903	0.144032	0.260272	0.127118	0.0264624	0.0264624
AT2G22600	TA17774_4097	0.0302454	0.0217866	0.0390806	0.0654894	0.0865696	0.0876132	0.0879808	0.0598237	0.0264088	0.0264088
Sin ortologo	EB678635	0.00733471	-0.101247	0.0200151	0.046339	0.0681346	0.0874559	0.110288	0.0340456	0.0263239	0.0263239
AT3G28970	DV157765	0.00657836	0.0173998	0.0144955	0.0407661	0.0752896	0.0543486	0.0406768	0.0356507	0.0262706	0.0262706
AT2G17520	EB436358	-0.00227285	-0.0532603	-0.0198562	0.00628444	0.0114952	0.0193875	0.0294073	-0.00125927	0.0261407	0.0261407
AT1G04250	DV157882	0.120677	0.0452596	-0.00302148	-0.0290932	-0.136904	-0.0305374	-0.16475	-0.0283385	-0.0260718	0.0260718
Sin ortologo	FG197283	-0.0340949	-0.0407769	-0.0313121	-0.00525277	0.00406388	0.0392909	0.00713834	-0.00870623	0.0260593	0.0260593
AT5G59890	EB451486	-0.0324253	-0.0317719	-0.0452041	-0.0711832	-0.0781579	-0.07084	-0.0631385	-0.056103	-0.0259791	0.0259791
AT3G42050	AJ718674	-0.01701	0.0152389	-0.00167833	-0.027579	-0.043623	-0.0231963	-0.0356056	-0.0190648	-0.0259006	0.0259006
AT1G77490	AB022274	0.00315854	0.0402032	-0.0167985	-0.0426017	-0.0352615	-0.0326962	-0.0407223	-0.017817	-0.0258032	0.0258032
AT1G33520	FG169110	-0.0987304	-0.119188	-0.0647903	-0.039037	0.0417978	0.0260962	-0.0338585	-0.0411015	0.0257533	0.0257533
Sin ortologo	CV018049	-0.0185163	-0.0662131	-0.0887728	-0.114512	-0.157171	-0.121598	-0.116582	-0.0976236	-0.0257391	0.0257391
Sin ortologo	EH616694	-0.0275808	-0.0177911	-0.00824933	0.0174826	0.0652631	0.0450108	0.0441023	0.0168911	0.025732	0.025732
AT2G27020	CV018939	0.101953	0.185703	0.116988	0.0913009	0.036074	0.021092	0.0863602	0.091353	-0.0256872	0.0256872
Sin ortologo	EH621092	0.053259	0.0322067	0.0666078	0.0922798	0.102634	0.106835	0.0977512	0.0787962	0.025672	0.025672
AT1G17370	DW001309	0.0314724	0.0184202	0.0059985	-0.019645	-0.00602621	-0.0252599	-0.0078923	-0.000418922	-0.0256435	0.0256435
AT3G06420	TA14369_4097	0.0312563	0.0255471	0.0318269	0.0573736	0.0716363	0.0711098	0.0628142	0.0502235	0.0255467	0.0255467
Sin ortologo	BP529952	0.141524	0.1146	0.167833	0.193153	0.286771	0.195818	0.230616	0.190045	0.0253197	0.0253197
AT4G02220	EB432113	-0.0389774	-0.04489	-0.0327006	-0.00744805	0.00451429	0.012715	-0.00768495	-0.0163531	0.0252525	0.0252525
Sin ortologo	TA16260_4097	0.0284854	-0.00696897	-0.0184605	-0.0437103	-0.0471593	-0.0573871	-0.0711421	-0.0309061	-0.0252498	0.0252498
AT1G22360	FG167598	-0.0996907	-0.122287	-0.0636657	-0.0385653	0.0405578	0.0324431	-0.0341951	-0.0407719	0.0251004	0.0251004
AT4G35890	EB442161	0.00846954	0.156275	0.00866762	-0.0164206	-0.0156729	-0.0781849	-0.0415144	0.00308842	-0.0250882	0.0250882
AT1G64260	EB683819	0.0176715	-0.018319	-0.00729544	-0.0322039	-0.0653853	-0.0291937	-0.0560467	-0.0272532	-0.0249084	0.0249084
AT5G49030	FG634834	-0.100993	-0.122607	-0.111226	-0.0863702	-0.0816447	-0.0839582	-0.0965314	-0.0976186	0.0248559	0.0248559
Sin ortologo	EH618996	0.0829502	-0.177773	-0.189084	-0.213928	-0.34897	-0.255997	-0.236172	-0.191282	-0.0248441	0.0248441
AT2G02040	TA16147_4097	-0.0060209	-0.0271247	0.00374251	0.0285541	0.0434609	0.0410428	0.0546185	0.0197533	0.0248116	0.0248116
AT5G46030	TA14412_4097	0.0643847	0.0453432	0.0610947	0.0857761	0.0922768	0.0977263	0.0940158	0.0772311	0.0246814	0.0246814
AT2G34590	TA14296_4097	-0.0152714	-0.0410487	-0.0226862	-0.0473653	-0.0808129	-0.059663	-0.0571615	-0.046287	-0.0246791	0.0246791
AT1G61790	BP133382	-0.0282786	-0.0622562	-0.0109306	0.0137354	0.0408777	0.057015	0.0297106	0.00569619	0.0246661	0.0246661
AT3G26560	TC136272	-0.0275165	0.00238325	-0.00358271	0.0210159	0.0128814	0.0304627	0.0451727	0.0115452	0.0245986	0.0245986
AT3G25860	TA16973_4097	-0.0446737	-0.107493	-0.130278	-0.154838	-0.163374	-0.184747	-0.14572	-0.133018	-0.0245599	0.0245599
AT3G55960	FG168999	0.453684	0.200505	0.168632	0.144226	0.0473526	0.0123934	-0.00291145	0.146269	-0.0244054	0.0244054
AT1G51200	EH616479	0.0641477	0.0463412	0.0418313	0.0661923	0.0716748	0.0827596	0.0769822	0.0642756	0.024361	0.024361
AT2G39220	EB683232	0.0266304	-0.0219824	0.0393271	0.0636453	0.115866	0.112321	0.0562252	0.0560046	0.0243183	0.0243183
AT4G13980	DV999676	0.0180612	0.0720077	0.0662813	0.0905943	0.121583	0.112381	0.080818	0.0802466	0.024313	0.024313
AT3G47910	TA19473_4097	-0.0273326	-0.0158228	-0.0012917	0.0230164	0.0275841	0.0253983	0.0270884	0.00837717	0.0243081	0.0243081
AT5G19820	EB432677	0.0337872	0.0558286	0.126918	0.15121	0.185733	0.187492	0.22249	0.137637	0.0242916	0.0242916
Sin ortologo	EB445315	0.010686	0.00022315	0.0103101	0.0345778	0.0494102	0.0585096	0.0418452	0.029366	0.0242677	0.0242677
Sin ortologo	FG636806	-0.0422936	-0.0733801	-0.0516309	-0.0273908	-0.001475	0.00337417	-0.0148718	-0.0296669	0.0242401	0.0242401
AT4G39680	EB434811	-0.0158969	-0.0315518	-0.0367401	-0.0125153	-0.00666204	0.00686707	0.000769442	-0.0136757	0.0242247	0.0242247
AT1G43850	TA15703_4097	-0.0201248	-0.0248518	-0.00536203	0.018804	0.0316893	0.0358492	0.0169338	0.00756252	0.024166	0.024166
AT3G20860	EB681635	0.069058	0.0679252	0.0320866	0.00792522	-0.00489026	0.0226075	-0.00897949	0.0265332	-0.0241614	0.0241614
AT2G27730	TA16110_4097	0.0674314	0.0761895	0.0765636	0.100699	0.102601	0.0897593	0.0926906	0.0865621	0.0241355	0.0241355
AT2G30960	CV019726	0.107303	0.0890424	0.180529	0.20461	0.237563	0.210697	0.290077	0.188546	0.0240818	0.0240818
AT3G06510	DW000012	-0.0143291	-0.106222	-0.0879423	-0.111996	-0.192606	-0.139363	-0.119787	-0.110321	-0.0240536	0.0240536
AT1G60200	DV158255	-0.0284867	-0.0531126	-0.0216909	0.00233529	0.000782237	0.0107697	0.0311871	-0.00831656	0.0240262	0.0240262
AT5G64220	EB443209	0.0153786	0.0567302	0.0679945	0.0920099	0.107076	0.102589	0.0747223	0.0737857	0.0240154	0.0240154
AT1G06570	EB428150	0.0181012	-0.0720285	-0.0935344	-0.117547	-0.177831	-0.147272	-0.120649	-0.101537	-0.024013	0.024013
AT3G19130	TA12328_4097	-0.0199291	-0.0190114	0.000769672	0.0247058	0.0541964	0.0556736	0.0370208	0.0190608	0.0239361	0.0239361
AT1G77580	BP528841	-0.0544168	0.00423328	0.0385304	0.0623628	0.0731725	0.0659011	0.0898794	0.0399518	0.0238324	0.0238324
AT3G62270	FG622155	-0.132172	-0.102043	-0.0860202	-0.0622535	-0.0310225	-0.0508759	-0.0202274	-0.0692306	0.0237668	0.0237668
AT4G14880	TA12710_4097	-0.0102141	-0.0247393	-0.0242588	-0.0479598	-0.0654349	-0.0434095	-0.0446887	-0.0372436	-0.023701	0.023701
AT5G49760	AB293948	-0.0575558	0.0588762	0.0512333	0.0749073	0.155	0.126534	0.0869881	0.0708547	0.023674	0.023674
AT1G09340	DV999596	-0.0874308	-0.128262	-0.147846	-0.171467	-0.212526	-0.185097	-0.207516	-0.162878	-0.0236204	0.0236204
AT5G23670	AB264104	0.0243471	0.066946	0.0601304	0.0837406	0.120569	0.114721	0.0853653	0.0794029	0.0236102	0.0236102
AT4G29070	TA12422_4097	0.0144477	0.00949964	0.00458936	0.0281888	0.024784	0.0239512	0.0418013	0.0210374	0.0235994	0.0235994
AT2G44270	TC151591	-0.00489477	0.0339359	0.0338607	0.057445	0.0731049	0.0627319	0.0595657	0.045107	0.0235843	0.0235843
AT2G02390	BP527502	-0.0744035	-0.224242	-0.0666414	-0.043098	0.0645221	0.0265093	-0.0497227	-0.0524395	0.0235434	0.0235434
Sin ortologo	EB680676	-0.0155065	0.0621136	0.0454144	0.0689187	0.108713	0.0827927	0.103308	0.0651077	0.0235043	0.0235043
AT5G59140	TA13682_4097	0.0592095	0.0476211	0.0391362	0.0625526	0.0851695	0.0658114	0.0657725	0.0607533	0.0234165	0.0234165
AT5G45130	BP533969	-0.0199003	-0.066457	-0.0353445	-0.0119445	0.0208564	0.0163061	0.012767	-0.0119595	0.0234	0.0234
AT4G01850	TA12545_4097	-0.085323	-0.0832459	-0.128345	-0.151715	-0.198953	-0.150551	-0.192633	-0.141538	-0.0233695	0.0233695
AT1G71980	DW000751	-0.117047	-0.0946847	-0.0484946	-0.0251517	0.0238974	0.0291925	0.0526833	-0.0256578	0.0233429	0.0233429
Sin ortologo	EB678920	0.0471055	0.107953	0.117183	0.140453	0.191017	0.173184	0.198707	0.139372	0.0232697	0.0232697
AT4G11420	FG199117	-0.0390812	-0.0170881	-0.0196139	0.00357793	0.00204745	-0.00263227	-0.00330016	-0.01087	0.0231918	0.0231918
AT5G18130	EH623474	0.118394	0.123214	0.143216	0.166375	0.206726	0.198369	0.184946	0.163034	0.0231588	0.0231588
AT5G19400	DV999581	-0.0485748	0.014601	0.0191233	0.0422689	0.0638918	0.0468244	0.0270896	0.0236035	0.0231457	0.0231457
AT3G17740	DW002161	0.019385	-0.0142792	0.00166418	0.0247681	0.0419643	0.0470916	0.0503765	0.0244244	0.0231039	0.0231039
AT4G16830	HS081577	-0.0157466	-0.0137417	-0.00638759	0.0167028	0.000753573	0.00573313	0.00574627	-0.000991443	0.0230904	0.0230904
Sin ortologo	DV158731	-0.0591336	-0.0110248	-0.0144101	0.00850709	0.00898934	0.0161152	0.0322198	-0.00267673	0.0229172	0.0229172
AT1G78890	EB680971	0.0168657	-0.00164115	0.0278714	0.0507427	0.080148	0.0789185	0.0623494	0.0450364	0.0228713	0.0228713
AT4G32140	EB426716	-0.0234699	-0.00767275	0.0190579	0.0419228	0.0681254	0.0541419	0.0784939	0.0329428	0.022865	0.022865
AT5G67320	TA21789_4097	-0.0237226	-0.0188645	-0.0145067	0.00829831	0.0253727	0.0274764	0.00608957	0.00144903	0.022805	0.022805
AT3G60360	TA19722_4097	-0.02937	0.00188651	0.00333854	0.0261361	0.0390679	0.0505861	0.0471983	0.0198348	0.0227975	0.0227975
AT1G29930	TA11658_4097	-0.0109442	-0.100723	-0.119768	-0.142466	-0.231306	-0.137751	-0.202958	-0.135131	-0.0226978	0.0226978
AT3G27090	TA13598_4097	0.00288286	-0.0187174	0.0129487	0.0356349	0.0658573	0.0537393	0.0640315	0.030911	0.0226861	0.0226861
AT5G62570	BP532735	-0.108035	-0.229474	-0.269587	-0.29227	-0.46565	-0.334577	-0.333147	-0.290392	-0.0226829	0.0226829
AT4G20740	EH619652	-0.154212	-0.198512	-0.101598	-0.0789628	-0.0501468	0.00477987	-0.042132	-0.0886834	0.0226351	0.0226351
AT1G30230	CV018923	0.0262251	0.0529583	0.0383205	0.0609537	0.0610429	0.0566863	0.0840335	0.0543172	0.0226332	0.0226332
AT5G15540	DW001268	-0.0293285	-0.0157832	-0.01655	0.0059841	0.0109702	0.0338012	0.0182247	0.0010455	0.0225341	0.0225341
AT4G32940	AB075950	0.0680027	0.0510076	0.0790155	0.101536	0.121442	0.111553	0.123265	0.0936888	0.02252	0.02252
AT5G17710	BP526512	-0.106639	-0.129846	-0.173299	-0.195815	-0.215559	-0.238582	-0.191993	-0.178819	-0.0225161	0.0225161
AT4G27020	EB680575	0.0151688	-0.0405405	-0.0450495	-0.0675036	-0.100515	-0.0591353	-0.0634989	-0.0515819	-0.0224542	0.0224542
AT3G13350	TA17336_4097	0.0331493	0.0408342	0.0340889	0.0565071	0.051256	0.0629757	0.0498688	0.0469543	0.0224182	0.0224182
Sin ortologo	BP130230	-0.0335695	-0.0440625	-0.014583	0.007805	0.00769639	0.0205979	0.0108246	-0.00647016	0.022388	0.022388
AT2G27100	TA17375_4097	0.00830009	0.0107603	0.000765309	0.0229993	0.0335437	0.0198104	0.0374741	0.0190933	0.022234	0.022234
AT3G42050	TA19354_4097	-0.029816	0.0115284	-0.0173782	-0.0395712	-0.0652584	-0.0318892	-0.0407378	-0.0304461	-0.022193	0.022193
AT2G31670	EB425594	-0.0430915	-0.0549509	-0.0507216	-0.0728677	-0.0799946	-0.0795814	-0.0680764	-0.0641835	-0.0221461	0.0221461
AT4G38270	BP137065	-0.0284658	-0.0698304	-0.027547	-0.00544532	0.0361798	-0.00453811	0.0327351	-0.00955883	0.0221017	0.0221017
AT4G10840	TA14936_4097	-0.00645402	-0.0245513	-0.0249882	-0.00288895	0.0110292	0.00432312	0.0214431	-0.00315528	0.0220992	0.0220992
AT3G59400	FG635481	-0.130924	-0.180477	-0.206382	-0.228447	-0.261404	-0.216383	-0.232471	-0.20807	-0.0220649	0.0220649
AT2G46800	BP534725	-0.019276	0.041888	0.0702362	0.0922782	0.120527	0.113253	0.0791819	0.0711554	0.022042	0.022042
Sin ortologo	EB436429	-0.0549252	-0.0603334	-0.0649895	-0.0429793	-0.0327087	-0.0355434	-0.0474724	-0.0484217	0.0220103	0.0220103
AT1G56190	TA12386_4097	-0.0537545	-0.102829	-0.119233	-0.141194	-0.183581	-0.150941	-0.142858	-0.12777	-0.0219604	0.0219604
AT4G00905	FG638254	-0.122934	-0.126501	-0.057075	-0.0351521	0.0180746	0.0160343	0.0284228	-0.0398757	0.0219228	0.0219228
Sin ortologo	BP527438	-0.0788314	-0.0838917	-0.0337801	-0.0119921	0.0764049	-0.00397908	-0.0180961	-0.0220236	0.021788	0.021788
AT1G08970	EB444615	0.00676469	-0.00633198	-0.013934	-0.0356708	-0.0231897	-0.0283521	-0.0187799	-0.0170705	-0.0217368	0.0217368
AT2G36850	CV016826	-0.0102353	-0.0173665	-0.00835398	0.0133605	0.0251572	0.0270031	0.056993	0.0123654	0.0217145	0.0217145
Sin ortologo	DW003874	-0.0191929	-0.0478172	-0.0196311	0.00198723	0.0219533	0.00802647	0.0478004	-0.000981981	0.0216184	0.0216184
AT1G09270	EB446289	0.00324535	-0.0233082	0.00618388	0.0277357	0.0521431	0.0462884	0.0678735	0.0257374	0.0215519	0.0215519
AT5G45190	TA16785_4097	-0.0246724	0.00297467	-0.0038432	0.0176912	0.0108034	0.0226995	0.00989437	0.00507822	0.0215344	0.0215344
AT2G38020	TA16064_4097	0.0746888	0.0856678	0.0843026	0.105663	0.117741	0.101935	0.120228	0.0986038	0.0213604	0.0213604
AT5G17690	EB681651	-0.039412	-0.0056117	0.00253116	0.0238887	0.0255047	0.0359969	0.0269374	0.00997645	0.0213575	0.0213575
AT1G44575	X84225	-0.0117175	-0.0627688	-0.0720741	-0.0933556	-0.149504	-0.0877808	-0.111629	-0.0841186	-0.0212815	0.0212815
AT3G11760	DV159760	-0.0252331	0.0615957	0.060736	0.0819107	0.165013	0.101128	0.0748465	0.0742852	0.0211748	0.0211748
AT4G09980	DV158972	-0.0331277	-0.0334277	-0.0190042	0.00214832	0.0110552	0.0321793	0.0286516	-0.00164645	0.0211525	0.0211525
AT3G11400	EB450504	-0.0943721	-0.00743949	-0.0792244	-0.100286	-0.149157	-0.138971	-0.0964714	-0.0951316	-0.0210613	0.0210613
AT5G58620	DW005105	0.0612429	0.172279	0.188748	0.209795	0.239373	0.241041	0.232482	0.192137	0.0210467	0.0210467
AT1G30820	CV016485	0.00561295	0.00492479	0.0133085	-0.00767502	-0.00347532	-0.00872113	-0.0111374	-0.00102323	-0.0209835	0.0209835
AT2G43790	X83880	0.0254895	0.0400288	0.0340351	0.0131186	0.00933193	0.0103967	0.00717123	0.0199388	-0.0209165	0.0209165
AT1G14360	FG195872	0.136772	0.202816	0.138726	0.117877	0.0936007	0.123978	0.0613102	0.125011	-0.0208486	0.0208486
AT1G70310	DV159724	-0.0846173	-0.0948573	-0.124902	-0.145706	-0.20369	-0.161942	-0.172209	-0.141132	-0.0208045	0.0208045
AT3G61700	DW000511	-0.085459	-0.110487	-0.124012	-0.144683	-0.188039	-0.171976	-0.148325	-0.138997	-0.0206711	0.0206711
AT3G09850	EB433334	-0.0197955	0.00353895	0.001941	0.0225594	0.0189723	0.0415754	0.0114711	0.0114661	0.0206184	0.0206184
AT2G30100	EB434387	-0.137692	-0.134088	-0.0845824	-0.0639889	-0.0557658	-0.0709786	-0.0302501	-0.082478	0.0205935	0.0205935
Sin ortologo	EB442482	-0.000581427	0.0426959	0.0471844	0.0677771	0.0771773	0.0809319	0.0585317	0.0533881	0.0205927	0.0205927
Sin ortologo	DV158709	0.0275154	0.028986	0.0268215	0.0473843	0.0482643	0.0631987	0.0606968	0.0432667	0.0205628	0.0205628
AT3G53620	EB425859	-0.00711017	0.0347599	0.00461655	-0.0159076	-0.0624203	-0.0355178	-0.027752	-0.0156188	-0.0205242	0.0205242
AT2G03820	DV161350	-0.0729168	-0.0362329	-0.0564093	-0.0359295	-0.0255425	-0.0100458	-0.0148271	-0.0359863	0.0204798	0.0204798
AT2G33255	EB680119	-0.0195762	-0.0906575	-0.091469	-0.111893	-0.143682	-0.0946002	-0.0939075	-0.092255	-0.0204235	0.0204235
AT4G36390	AB120535	-0.122008	-0.109117	-0.152709	-0.173128	-0.185871	-0.195576	-0.183623	-0.16029	-0.0204189	0.0204189
AT2G38040	TA19675_4097	-0.021917	-0.0298194	-0.026028	-0.00562037	-0.000366795	-0.0147175	-0.00621062	-0.0149542	0.0204076	0.0204076
AT3G15070	DW002399	-0.00107183	-0.0402957	0.00721486	0.0274662	0.0619248	0.053752	0.0664297	0.02506	0.0202514	0.0202514
AT5G51180	EB435536	0.0150932	0.0663108	0.0966234	0.116788	0.129802	0.138825	0.14429	0.101105	0.0201649	0.0201649
AT1G77840	EB434170	0.0290363	0.0380949	0.02883	0.00874256	-0.0310154	-0.00863825	0.000664511	0.0093878	-0.0200874	0.0200874
AT4G22320	TA21368_4097	0.0419487	0.0542903	0.0409534	0.0609941	0.0738843	0.0582017	0.0719973	0.0574671	0.0200408	0.0200408
AT5G06160	TA18553_4097	-0.0249341	-0.0112633	0.00270268	0.0227231	0.0045868	0.0124501	0.0195731	0.00369118	0.0200204	0.0200204
AT5G18130	EB430511	0.133413	0.144698	0.173485	0.193418	0.216832	0.219414	0.19982	0.183011	0.019933	0.019933
AT1G09700	EB450337	0.0394407	0.00748375	0.0413754	0.0611758	0.0782411	0.080504	0.0898553	0.056868	0.0198004	0.0198004
AT5G47690	EB451281	-0.0273068	-0.0281534	-0.00909559	0.0106537	0.0353051	0.0574809	0.0307947	0.0099541	0.0197493	0.0197493
AT5G59950	EB678808	0.00172728	-0.00898479	0.00599571	0.0255534	0.0252893	0.0251211	0.0277971	0.0146427	0.0195577	0.0195577
AT5G62350	CV017300	0.0418094	0.0467404	0.0278305	0.0473471	0.0507292	0.0574886	0.0566386	0.0469406	0.0195166	0.0195166
AT1G36160	EB683919	-0.0517867	-0.0943692	-0.104712	-0.124153	-0.155024	-0.117484	-0.112391	-0.10856	-0.0194412	0.0194412
Sin ortologo	EB438075	-0.0490355	-0.109686	-0.100261	-0.119682	-0.147205	-0.162734	-0.129422	-0.116861	-0.0194208	0.0194208
AT3G23600	DV999850	-0.0869472	-0.142305	-0.144967	-0.164322	-0.258852	-0.178656	-0.172381	-0.164061	-0.019355	0.019355
AT5G58620	DW004053	0.0665224	0.188069	0.199333	0.218511	0.251307	0.259636	0.242456	0.203691	0.0191787	0.0191787
AT3G15410	EB428364	0.0249137	0.0203057	0.0343464	0.0151702	0.00152632	0.0153166	0.00774089	0.0170457	-0.0191762	0.0191762
AT5G46030	BP135917	0.0689994	0.0513874	0.0676391	0.0867401	0.0981529	0.0894814	0.0948485	0.079607	0.019101	0.019101
AT5G20070	EB429137	-0.0345526	-0.111041	-0.139337	-0.158425	-0.264487	-0.17093	-0.178262	-0.151005	-0.019088	0.019088
Sin ortologo	FG644066	-0.0155446	-0.0415778	-0.0150165	0.00404524	0.0376869	0.0333844	0.0175644	0.00293457	0.0190617	0.0190617
AT1G63470	EB433704	-0.0637203	-0.0685672	-0.059008	-0.0400736	-0.0116513	-0.0402752	-0.0247069	-0.0440004	0.0189344	0.0189344
AT2G04360	EB425327	-0.0102716	-0.0334268	-0.0271056	-0.0460185	-0.0593116	-0.0431624	-0.0641195	-0.040488	-0.0189129	0.0189129
Sin ortologo	EB684241	0.00411058	-0.00456466	0.0304447	0.0493547	0.0708743	0.0835987	0.0808755	0.0449563	0.01891	0.01891
AT5G17680	EH620081	0.0742133	0.157062	0.206312	0.225184	0.297454	0.258582	0.270417	0.212746	0.0188722	0.0188722
AT1G12410	FG174239	-0.0216298	-0.0790649	-0.0744809	-0.0933031	-0.11127	-0.12037	-0.0937956	-0.0848448	-0.0188222	0.0188222
Sin ortologo	BP531762	-0.0209153	-0.0375543	-0.0252902	-0.00648929	0.00818556	0.00697572	-0.00192839	-0.0110023	0.018801	0.018801
AT1G29400	TA16598_4097	-0.0152009	-0.0448974	-0.0114336	0.00730571	0.0483135	0.0517918	0.0102196	0.00658553	0.0187393	0.0187393
AT5G02320	AJ717815	-0.0866282	-0.0911872	-0.0399509	-0.0212776	0.0751899	0.00380175	-0.0233124	-0.026195	0.0186733	0.0186733
Sin ortologo	FG200966	0.185584	-0.0251787	-0.0660438	-0.0846296	-0.170338	-0.188844	-0.160264	-0.0728164	-0.0185858	0.0185858
AT3G04680	EB445374	-0.00550616	-0.0144632	-0.0075777	0.0110001	0.00754459	0.0200018	0.0217373	0.00467667	0.0185778	0.0185778
AT5G02530	DW002807	-0.00184323	-0.00973614	-0.000820826	0.0176679	0.0263827	0.0287099	0.0359965	0.0137653	0.0184888	0.0184888
AT4G28706	EB683565	0.0152267	-0.00955095	0.0238388	0.0423202	0.0367584	0.0427249	0.0403728	0.0273844	0.0184814	0.0184814
AT4G25440	EB678232	-0.0211442	0.00715361	-0.0191871	-0.0375618	-0.0472847	-0.0419837	-0.0427417	-0.0289642	-0.0183747	0.0183747
AT4G13930	DV160254	-0.0333769	-0.0284832	-0.067511	-0.0858848	-0.102757	-0.0982312	-0.0800041	-0.0708926	-0.0183739	0.0183739
AT1G51650	BP528204	-0.127655	-0.0935248	-0.0145623	0.00369974	0.0948074	0.0309823	0.111426	0.000739078	0.0182621	0.0182621
Sin ortologo	EB445546	-0.0354415	-0.00351641	0.00666726	0.0248061	0.0354243	0.0406379	0.0198178	0.0126279	0.0181388	0.0181388
AT5G60670	CV016268	-0.0340107	0.0161413	-0.021309	-0.0394083	-0.0797039	-0.0464554	-0.0433257	-0.0354388	-0.0180992	0.0180992
AT4G11140	DW002000	-0.0159728	-0.0539766	-0.0073032	0.0107904	0.0466743	0.0562375	0.0209152	0.00819498	0.0180936	0.0180936
AT5G19500	TA20412_4097	-0.135445	-0.215867	-0.240836	-0.258852	-0.347273	-0.307475	-0.288197	-0.256278	-0.018016	0.018016
AT5G36700	TA15744_4097	-0.037136	-0.102135	-0.100683	-0.11868	-0.157043	-0.127378	-0.139854	-0.111844	-0.0179971	0.0179971
AT2G18110	FG625013	0.0101005	0.00600812	0.0109489	0.0287205	0.0298771	0.0341068	0.0577723	0.025362	0.0177716	0.0177716
AT3G61200	TA12762_4097	0.0416301	0.0119326	0.0417237	0.0593933	0.0590317	0.0624519	0.0647857	0.048707	0.0176696	0.0176696
AT3G05590	CV019619	0.0111598	0.0279462	0.00426414	-0.0132826	-0.0108012	-0.0244644	-0.000971095	-0.000878447	-0.0175468	0.0175468
AT5G04870	AJ344154	0.0359522	-0.0254626	0.0277591	0.0452808	0.105611	0.0763163	0.0463327	0.0445414	0.0175218	0.0175218
AT1G15020	EB428339	0.0493787	0.00418848	0.00403459	-0.0134666	-0.0469679	-0.0181518	-0.0176339	-0.0055169	-0.0175012	0.0175012
AT3G27260	TA16860_4097	-0.0132437	0.0456745	0.0648363	0.0823062	0.11145	0.115156	0.0832765	0.0699223	0.0174698	0.0174698
AT4G21720	EB443904	-0.0360011	-0.0439083	-0.0373114	-0.0198473	0.011094	-0.00931557	-0.00415009	-0.0199199	0.0174641	0.0174641
AT1G77580	FG636812	-0.0886806	-0.0454983	-0.0154193	0.00200921	0.033639	0.038762	0.0514244	-0.00339481	0.0174285	0.0174285
AT3G48500	GR222182	-0.00475906	-0.00701455	0.0243675	0.0417871	0.0858888	0.0630634	0.084413	0.0411066	0.0174196	0.0174196
AT4G23160	BP131554	-0.00177012	-0.100429	0.0227165	0.0400647	0.048192	0.150799	0.0848571	0.0349186	0.0173482	0.0173482
AT2G44270	EB682620	0.0386313	0.0570858	0.0604337	0.0777546	0.100175	0.0855283	0.0988293	0.0740625	0.0173209	0.0173209
AT5G67490	DW000158	-0.0125233	-0.0131696	-0.0126031	0.00464708	0.0278759	-0.000323762	-0.000831694	-0.000989793	0.0172502	0.0172502
AT5G08570	TA16159_4097	0.0503476	0.098909	0.0574119	0.0401979	0.0454946	0.0020018	0.0473825	0.0488208	-0.017214	0.017214
AT1G15240	CV018816	0.0340633	0.0212451	0.0269105	0.0440032	0.0444473	0.0472582	0.043324	0.0373216	0.0170927	0.0170927
AT2G17700	EB683245	-0.0542521	-0.0335193	0.00180386	0.0188317	0.0722391	0.0662808	0.0230456	0.0134899	0.0170278	0.0170278
AT2G03340	AF096299	-0.0662162	-0.0335668	-0.0280621	-0.0110367	0.00603172	0.028605	-0.00480831	-0.0155791	0.0170255	0.0170255
AT1G60950	CV016115	-0.0100419	-0.022463	-0.0242585	-0.0412743	-0.0459219	-0.0506198	-0.0377327	-0.0331874	-0.0170158	0.0170158
AT3G16230	EB438992	0.0880364	0.0678191	0.0852725	0.102279	0.0958962	0.0976258	0.119656	0.0937978	0.017006	0.017006
AT5G58003	TA21435_4097	-0.0676039	-0.0521594	-0.0273695	-0.0104427	0.0100751	0.0149228	-0.0134196	-0.0208567	0.0169268	0.0169268
Sin ortologo	TC134021	-0.00104604	-0.0141768	-0.0132856	0.00353097	0.0157251	0.0121099	0.0110188	0.00198232	0.0168166	0.0168166
AT1G18700	BP533477	-0.0479044	-0.0733536	-0.0330433	-0.016259	-0.0114575	-0.0201444	-0.0196861	-0.0316926	0.0167843	0.0167843
AT4G29380	DV160713	0.0210886	0.034033	0.0350557	0.0517751	0.0624695	0.0867832	0.0688363	0.0514345	0.0167194	0.0167194
AT4G26190	EH620352	-0.00939973	0.00921515	0.015794	0.0325038	0.0408073	0.0573729	0.0517693	0.0282947	0.0167099	0.0167099
AT3G50670	DV159804	0.00773014	0.0147207	0.0185637	0.0352671	0.049401	0.0450211	0.0400478	0.0301074	0.0167035	0.0167035
AT1G34000	EB432134	-0.134216	-0.142144	-0.143972	-0.160633	-0.178569	-0.181432	-0.18259	-0.160508	-0.0166609	0.0166609
AT5G05170	BP134169	-0.0235568	-0.0196248	-0.0339475	-0.0173514	-0.00916405	-0.0132992	-0.0155097	-0.0189219	0.016596	0.016596
AT5G53620	BP533357	-0.0276204	-0.0221375	-0.028301	-0.0117125	0.00741248	-0.0125283	-0.000566595	-0.0136363	0.0165885	0.0165885
AT5G58620	TA21644_4097	0.0943508	0.220633	0.234395	0.250974	0.29846	0.294176	0.287198	0.240027	0.0165784	0.0165784
AT3G55140	TA14571_4097	0.0137228	-0.040751	-0.0331087	-0.0496355	-0.0844787	-0.0659541	-0.0535025	-0.0448154	-0.0165267	0.0165267
Sin ortologo	EH621270	-0.0101624	-0.0383004	-0.017919	-0.00144203	0.0155411	0.0223707	0.0197247	-0.00145534	0.016477	0.016477
AT1G64385	EB448763	-0.00481449	0.0271006	0.0332797	0.0497165	0.052016	0.0570495	0.0533072	0.0382364	0.0164368	0.0164368
AT1G02150	TA19054_4097	-0.0735726	-0.134741	-0.0865255	-0.0701071	-0.0383307	-0.0570437	-0.0434538	-0.0719678	0.0164183	0.0164183
AT4G10710	TA14611_4097	0.00911785	0.0329176	0.0476488	0.0640342	0.0592588	0.0740233	0.0742874	0.0516126	0.0163855	0.0163855
Sin ortologo	DV158708	-0.00636489	-0.000685905	-0.00668244	0.00966895	0.0421593	0.0101907	0.0101199	0.00834366	0.0163514	0.0163514
AT1G24360	DW002919	0.0819904	0.0130718	-0.00860669	-0.0249143	-0.0476748	-0.0887578	-0.0770432	-0.0217049	-0.0163076	0.0163076
AT4G14320	EB102901	0.005796	0.0145978	0.0254276	0.0415392	0.0344047	0.0430757	0.0431928	0.0297191	0.0161116	0.0161116
AT4G02405	EB431119	-0.0102657	-0.0200115	-0.00661468	0.00943092	0.00832546	-0.003297	-0.00198447	-0.00348814	0.0160456	0.0160456
AT5G19400	EB683453	-0.0718507	-0.0227447	-0.0266039	-0.0106915	0.0142186	0.00586298	0.00509642	-0.0152447	0.0159124	0.0159124
AT1G09310	BP131862	-0.0367835	-0.0736944	-0.0967112	-0.112538	-0.121593	-0.137356	-0.126276	-0.100707	-0.0158269	0.0158269
AT5G23940	TA17965_4097	0.00301056	-0.0451066	-0.0360889	-0.0518712	-0.0616229	-0.107881	-0.0562307	-0.0508272	-0.0157823	0.0157823
AT5G55100	DW004404	-0.035018	-0.00288568	0.01458	0.0302601	0.0369043	0.0912228	0.0557297	0.0272562	0.0156801	0.0156801
AT3G13410	EB451572	-0.00211686	0.0140254	0.0045415	-0.0110166	-0.0209587	-0.0102067	-0.0110936	-0.0052608	-0.0155581	0.0155581
AT1G74260	DW004632	-0.0167185	-0.0331552	-0.0110303	0.00438004	0.0138481	0.00214457	0.00116884	-0.00562322	0.0154103	0.0154103
AT2G45650	TA20540_4097	-0.0227087	-0.151459	-0.151802	-0.167146	-0.224428	-0.205881	-0.19151	-0.159276	-0.0153437	0.0153437
AT1G01490	EB424603	0.0589162	0.136669	0.131792	0.147068	0.18418	0.149169	0.173649	0.140206	0.0152763	0.0152763
AT5G49530	TA21086_4097	0.0459691	0.0493955	0.0642899	0.0795217	0.0781616	0.0751786	0.085058	0.0682249	0.0152318	0.0152318
AT3G48160	BP534430	-0.00555738	-0.0386696	-0.0118118	0.00337537	0.021345	0.00793652	0.0239164	7.63537e-05	0.0151872	0.0151872
AT2G44100	EB446006	0.0442816	0.0483762	0.0534436	0.0382596	0.0369824	0.0432832	0.0427097	0.0439052	-0.0151841	0.0151841
AT4G01940	DV162644	-0.0363632	-0.0838566	-0.0736429	-0.0887685	-0.106259	-0.115746	-0.103874	-0.08693	-0.0151256	0.0151256
AT4G33030	DV159941	0.0139251	0.0132128	0.0350619	0.0501321	0.0658806	0.0846146	0.0735943	0.0480602	0.0150702	0.0150702
AT3G50670	TA18968_4097	0.0204651	0.0072694	0.0282316	0.0432367	0.0478068	0.0405341	0.0471553	0.0335284	0.015005	0.015005
AT2G22780	DV157984	0.0425732	0.0302319	0.0179249	0.00292523	-0.0154948	-0.00848982	-0.000722403	0.00984975	-0.0149996	0.0149996
AT2G41410	DV999134	0.0689421	0.113185	0.107539	0.122516	0.133859	0.135052	0.12011	0.114457	0.0149771	0.0149771
AT5G05660	BP129969	-0.00928906	0.0306339	-0.010467	-0.0254413	-0.0329041	-0.0329562	-0.0230255	-0.0147785	-0.0149743	0.0149743
AT5G49760	EH618760	0.0284172	0.153457	0.194392	0.209254	0.26483	0.278507	0.263579	0.19892	0.0148616	0.0148616
Sin ortologo	BP534950	-0.10795	-0.128402	-0.108462	-0.0936763	-0.0785873	-0.0665816	-0.0914029	-0.0964373	0.0147855	0.0147855
AT5G14500	EB424778	0.0969875	0.117833	0.0888303	0.0740717	0.0431571	0.0722504	0.0817486	0.0821255	-0.0147586	0.0147586
AT5G56950	EB445487	-0.00478164	-0.0111232	-0.00571971	0.0090151	0.0268926	0.0100208	0.00989673	0.00488581	0.0147348	0.0147348
AT5G06660	FG624161	0.00970653	0.0344584	0.010583	-0.00407721	-0.0138634	-0.026487	-0.00718658	0.000447669	-0.0146602	0.0146602
AT1G19430	TA20591_4097	-0.0339322	-0.0274108	-0.00264182	0.0120136	0.0191272	0.0285471	0.026223	0.00313229	0.0146554	0.0146554
AT5G02950	TA19022_4097	-0.0402942	-0.0343522	-0.00779564	0.00680792	-0.0021351	0.00708034	0.0207318	-0.00713672	0.0146036	0.0146036
AT3G56720	EB444360	-0.00258046	0.00443993	0.0112884	0.0258044	0.0340404	0.0479927	0.0512822	0.0246097	0.014516	0.014516
AT5G21990	EB443026	0.205738	0.0822744	0.202816	0.217302	0.219403	0.255851	0.327426	0.21583	0.014486	0.014486
AT5G39710	BP530799	-0.0527917	-0.077785	-0.030163	-0.0156789	0.0440057	-0.00995213	0.011589	-0.0186823	0.0144842	0.0144842
Sin ortologo	AM789132	-0.0305787	-0.031828	-0.00131007	0.0131521	0.0276047	0.0326385	0.04081	0.00721265	0.0144622	0.0144622
AT1G79010	DV158061	0.0476308	0.0726676	0.0456977	0.0312716	0.0410982	0.0122803	0.0381425	0.0412555	-0.014426	0.014426
AT1G54140	TA13117_4097	0.0986707	0.15111	0.156096	0.170314	0.177047	0.168974	0.173208	0.156488	0.0142173	0.0142173
AT4G03250	BP530510	-0.0416004	-0.0324471	-0.0259736	-0.0118073	-0.0164835	-0.00247101	-0.00218625	-0.0189956	0.0141664	0.0141664
AT2G39720	EB679882	-0.0346631	-0.0463575	-0.025207	-0.0110885	-0.0179064	0.00185153	-0.017025	-0.0214851	0.0141185	0.0141185
AT1G56500	EB433245	-0.119746	-0.189877	-0.198097	-0.21221	-0.257442	-0.221709	-0.239432	-0.205502	-0.0141131	0.0141131
Sin ortologo	BP131565	-0.0773315	-0.0818978	-0.0245801	-0.0105488	0.080045	-0.0111943	-0.0189295	-0.0206338	0.0140313	0.0140313
AT5G17250	EH617084	-0.041435	0.0129611	0.0197279	0.0337544	0.0815427	0.0485597	0.0555914	0.0301003	0.0140265	0.0140265
AT1G58250	EB445053	-0.00695757	0.0251452	0.0255736	0.0394893	0.0514698	0.0523168	0.0491408	0.0337397	0.0139157	0.0139157
AT4G14880	AM087458	-0.0117519	-0.011858	-0.0116736	-0.0255827	-0.0402102	-0.0278963	-0.0330934	-0.0231523	-0.0139091	0.0139091
AT1G76100	TA11762_4097	-0.0564434	-0.0615242	-0.0997068	-0.113585	-0.140616	-0.11503	-0.124985	-0.101699	-0.0138786	0.0138786
AT3G01090	EB437708	-0.00881504	-0.0132083	-0.00809966	0.00577239	0.0103114	0.0258124	0.0142376	0.00371582	0.013872	0.013872
AT3G54440	TA17654_4097	-0.0208102	0.000617765	0.0141383	0.0280039	0.0543684	0.0505964	0.0458963	0.0246873	0.0138657	0.0138657
AT1G53440	FG636887	0.00521824	0.14686	0.168122	0.181877	0.283443	0.251249	0.198825	0.176513	0.0137544	0.0137544
AT3G62470	FG190542	-0.0469225	-0.0274329	-0.0398805	-0.0262491	0.000462699	-0.0260036	-0.0237475	-0.0271105	0.0136314	0.0136314
AT5G19440	AY911855	-0.0418653	-0.0410159	-0.0597335	-0.0733584	-0.0979457	-0.0791374	-0.075181	-0.066891	-0.0136249	0.0136249
AT4G38070	TA18491_4097	-0.0452893	-0.0557208	-0.00394004	0.00966687	0.0480347	0.0312808	0.0185403	0.000367507	0.0136069	0.0136069
Sin ortologo	EB678107	-0.0920328	-0.0696655	-0.049601	-0.0359982	-0.0147517	0.0170858	-0.0222252	-0.0381698	0.0136029	0.0136029
AT2G17510	EB432449	0.0163267	0.0107813	0.0285996	0.0421669	0.0556472	0.0507829	0.0458973	0.0357431	0.0135673	0.0135673
AT4G28830	EB679439	0.00576086	0.0228709	0.0361613	0.0496967	0.0446854	0.0452361	0.0664851	0.0386995	0.0135355	0.0135355
AT1G09270	BP192676	-0.0745223	-0.0419415	-0.0417766	-0.0282694	-0.0280101	0.00298824	-0.0275729	-0.0341578	0.0135073	0.0135073
AT5G66010	DW002580	0.0315038	0.0366995	0.0383161	0.0516763	0.068832	0.0567425	0.0535178	0.048184	0.0133603	0.0133603
AT5G23550	DV162727	0.00380167	0.00369852	0.00341995	0.0166532	0.0289705	0.0200019	0.0302233	0.0152527	0.0132333	0.0132333
Sin ortologo	FG631866	0.0224166	0.0164137	0.0355508	0.0487506	0.0789684	0.0467367	0.0612084	0.0442922	0.0131999	0.0131999
AT2G36230	EB450156	-0.012835	0.00221217	-0.0178634	-0.0308737	-0.0488133	-0.0623981	-0.02887	-0.0284916	-0.0130103	0.0130103
AT3G48890	DW003463	0.0147929	-0.0047779	-0.0020246	-0.014938	-0.0384977	-0.0214106	-0.0250505	-0.0131295	-0.0129134	0.0129134
AT3G63010	TA20119_4097	0.515599	0.548713	0.604201	0.617051	0.660622	0.610848	0.687997	0.606433	0.0128496	0.0128496
AT2G32230	BP534756	-0.0621913	-0.166632	-0.17475	-0.187537	-0.240558	-0.214304	-0.216467	-0.180349	-0.0127866	0.0127866
AT4G31990	TA13016_4097	0.0241052	-0.00139281	-0.0039305	-0.0167143	-0.0400414	-0.0240958	-0.0145777	-0.0109496	-0.0127838	0.0127838
AT5G50010	EB439562	-0.0664629	-0.0683183	-0.0498696	-0.0371512	-0.0193867	-0.0209022	-0.0154238	-0.039645	0.0127184	0.0127184
AT1G28280	TA16173_4097	-0.0541722	-0.0124063	-0.00232065	0.0103796	0.0633532	0.0264938	0.0401856	0.0102162	0.0127003	0.0127003
AT4G13930	EB450673	-0.0370962	-0.0229505	-0.0462798	-0.0589159	-0.0807364	-0.0724927	-0.0806098	-0.0570116	-0.0126361	0.0126361
AT4G17890	EB442079	-0.0221389	-0.0179821	-0.0676805	-0.0803154	-0.11614	-0.0919137	-0.0801132	-0.0680405	-0.0126348	0.0126348
AT5G01010	EB442001	0.0811639	0.0833648	0.0617367	0.0491591	0.0274094	0.0498194	0.0567304	0.0584834	-0.0125776	0.0125776
AT5G67240	EB450327	-0.0483706	-0.011435	-0.00775153	0.0047884	-0.000612781	0.00948883	0.000992461	-0.00755717	0.0125399	0.0125399
AT4G19985	EB430050	-0.105448	-0.0826837	-0.0530074	-0.0405708	0.0128405	-0.00227324	-0.0160232	-0.0410238	0.0124366	0.0124366
AT3G08760	EH616813	-0.00332255	0.0130328	0.0197994	0.0320426	0.0558883	0.0497422	0.0410621	0.0297493	0.0122432	0.0122432
AT5G28770	AY061648	-0.0351599	0.0838801	0.117546	0.129759	0.214226	0.182925	0.140304	0.119069	0.0122131	0.0122131
Sin ortologo	HO223716	0.0252003	0.0493869	0.0466188	0.0587529	0.0759475	0.0748265	0.0695006	0.0571762	0.0121341	0.0121341
AT3G09390	TA11650_4097	-0.00329468	-0.00712882	-0.0177316	-0.0298445	-0.0335747	-0.0309612	-0.0224914	-0.0207181	-0.0121129	0.0121129
AT5G20490	BP530435	0.00877076	0.0152434	0.0168051	0.0288026	0.0367988	0.0512008	0.0432848	0.0287009	0.0119975	0.0119975
AT5G45140	DW004896	0.0175934	0.0275249	0.041689	0.0535962	0.0554021	0.0666193	0.0876127	0.0500054	0.0119072	0.0119072
AT5G23240	EB432436	0.0337094	0.0197064	0.0354247	0.0472955	0.0481849	0.0435272	0.0481893	0.0394339	0.0118708	0.0118708
AT1G50200	EB429639	-0.0527272	-0.0357875	-0.024674	-0.0128593	-0.0204146	-0.00995407	-0.00455928	-0.0229966	0.0118146	0.0118146
AT4G34215	EB425095	0.0498085	0.0332574	0.0461183	0.0579023	0.0868423	0.0625126	0.0667322	0.0575962	0.011784	0.011784
Sin ortologo	BP534075	-0.077089	-0.0324276	-0.0320073	-0.0202264	-0.0215877	-0.0153297	-0.0156202	-0.0306126	0.0117809	0.0117809
AT2G20410	DV160851	0.0147769	-0.0417613	-0.0370989	-0.0488516	-0.0943247	-0.0629058	-0.0684637	-0.0483756	-0.0117527	0.0117527
AT1G09310	EB439085	-0.0273857	-0.0189047	-0.0504512	-0.0621814	-0.0918586	-0.0780327	-0.0892268	-0.0597202	-0.0117302	0.0117302
AT3G22530	DW001701	0.114076	0.0678437	0.0543691	0.0426595	0.0234221	-0.0170602	0.0299413	0.045036	-0.0117097	0.0117097
Sin ortologo	FG639284	-0.0227435	-0.0358529	-0.0234672	-0.0117708	-0.00623227	0.00731318	0.00511849	-0.0125193	0.0116964	0.0116964
AT1G13980	EF520731	-0.013438	0.0368213	0.0587426	0.0704319	0.0662845	0.0876635	0.106371	0.0589825	0.0116893	0.0116893
AT5G22120	TA21851_4097	0.0172034	0.0270051	0.0206097	0.0321074	0.0406723	0.043817	0.0370962	0.0312159	0.0114977	0.0114977
AT5G51170	TA16957_4097	0.0693341	0.0594092	0.0799767	0.0914726	0.107847	0.106555	0.104512	0.0884438	0.0114959	0.0114959
AT2G25800	FG174662	-0.0753781	-0.0800218	-0.0201521	-0.00880967	0.0804646	-0.0147479	-0.0179064	-0.0195073	0.0113424	0.0113424
AT3G43520	TA15396_4097	-0.00581618	-0.00753792	0.00167308	-0.00952415	-0.0154048	-0.00835236	-0.00845104	-0.00763048	-0.0111972	0.0111972
AT4G39870	DW001652	0.0424403	0.0899783	0.0848493	0.096016	0.127495	0.119221	0.099336	0.0941909	0.0111666	0.0111666
AT2G43370	TA20181_4097	-0.0516898	-0.0915303	-0.0523472	-0.0413547	-0.0309867	-0.0313585	-0.0106243	-0.0442702	0.0109925	0.0109925
AT3G52950	TA21008_4097	-0.0162881	0.00311205	0.0120587	0.02304	0.0295107	0.0318193	0.0310146	0.0163239	0.0109812	0.0109812
AT2G32070	TA13975_4097	0.0118773	-0.00473848	0.00720086	0.018112	0.0301566	0.0188498	0.0310546	0.0160732	0.0109111	0.0109111
AT2G34780	EB678059	-0.0630133	-0.0147228	-0.0154511	-0.00476017	0.021069	0.00471018	0.0243414	-0.00683241	0.0106909	0.0106909
AT5G20890	BP135675	-0.00414051	0.0115243	0.00643962	0.0170606	0.0169474	0.0273126	0.0207572	0.0137002	0.010621	0.010621
Sin ortologo	BP134119	-0.0847921	-0.0896162	-0.0301978	-0.0196092	0.0789215	-0.00487291	-0.0238367	-0.0248576	0.0105887	0.0105887
Sin ortologo	TA13168_4097	0.00876062	0.0320021	0.0091338	-0.00124931	0.00103958	-0.0162431	-0.0230603	0.00148335	-0.0103831	0.0103831
AT1G25155	EB426543	-0.0405418	-0.0679466	-0.0830989	-0.093367	-0.122562	-0.115747	-0.0937063	-0.0881386	-0.0102682	0.0102682
AT5G64140	FG623263	0.0200606	0.0245455	0.022676	0.032921	0.03249	0.0287174	0.0330712	0.0277831	0.0102449	0.0102449
AT5G01980	BP527942	-0.02967	-0.0638606	-0.00894722	0.00128358	0.0572185	0.0278511	-7.03501e-05	-0.00231357	0.0102308	0.0102308
AT3G63250	DV160902	0.0766176	0.0579801	0.094555	0.104771	0.101654	0.0993319	0.128409	0.0947597	0.0102155	0.0102155
Sin ortologo	BP530737	-0.0444499	-0.0454236	-0.0158762	-0.00576284	0.00376875	0.0151022	-0.00566676	-0.014044	0.0101133	0.0101133
Sin ortologo	EB678440	-0.0761309	-0.0667898	-0.0415603	-0.0315089	-0.0111929	-0.00462537	-0.0199321	-0.0359629	0.0100514	0.0100514
AT5G20030	AJ718543	0.0324127	0.00455978	0.0337903	0.0437325	0.0524426	0.0493585	0.0708285	0.0410179	0.00994218	0.00994218
AT1G79000	BP533184	-0.0407286	0.00893748	0.0266395	0.0365671	0.0498067	0.0575499	0.056463	0.0278907	0.00992761	0.00992761
AT1G77130	FG634102	-0.0199178	-0.0107765	-0.0149795	-0.00506399	-0.0069053	-0.00565157	-0.00327216	-0.00950954	0.00991549	0.00991549
AT3G25410	FG194808	0.0284528	-0.091197	-0.113137	-0.12298	-0.230771	-0.15151	-0.173619	-0.122109	-0.0098432	0.0098432
AT4G23160	DV162599	-0.00297496	0.0108454	0.0190618	0.0287039	0.0511625	0.0464041	0.03785	0.0272932	0.0096421	0.0096421
AT1G60950	EB442583	0.00145112	0.00941832	0.00166032	-0.00792402	-0.00766871	-0.00147564	-0.00438777	-0.0012752	-0.00958434	0.00958434
AT4G02010	TA18570_4097	-0.0450208	0.00847957	0.010601	0.0200446	0.0392947	0.0352626	0.0310466	0.014244	0.00944356	0.00944356
AT3G59920	TA15767_4097	0.0510973	0.0248551	0.0509769	0.0602467	0.0554784	0.0543161	0.0653491	0.0517599	0.00926988	0.00926988
Sin ortologo	BP534488	-0.0187772	0.00753032	0.0204058	0.0295083	0.0469406	0.0755242	0.0416013	0.0289619	0.00910252	0.00910252
AT5G27620	EB681126	-0.00422616	0.0419407	0.0500773	0.0591653	0.0846731	0.0951414	0.0835683	0.05862	0.00908807	0.00908807
AT1G14570	TA20175_4097	0.0146151	-0.0148999	0.0127959	0.0214513	0.0244476	0.0320963	0.0229477	0.0162077	0.00865547	0.00865547
AT1G17720	TA19918_4097	-0.0329875	-0.0123943	-0.0112292	-0.00276272	-0.00464753	0.00208626	-0.000800469	-0.00896221	0.00846652	0.00846652
AT1G52930	TA15324_4097	-0.0249305	-0.0151058	-0.00493333	0.00327475	0.00663761	0.00577409	0.0152604	-0.00200325	0.00820807	0.00820807
AT1G35230	FG156406	-0.0823473	-0.0873834	-0.0250729	-0.0170216	0.0806321	-0.00932181	-0.0231427	-0.0233797	0.00805126	0.00805126
AT1G11530	EB443905	-0.00369563	0.0414633	0.0631244	0.0711624	0.0848728	0.103797	0.0992231	0.0657068	0.00803798	0.00803798
AT3G09820	EH665711	-0.00470976	0.00383114	-0.0554791	-0.0634631	-0.129774	-0.105673	-0.0731324	-0.0612	-0.00798399	0.00798399
AT5G10980	DV161017	0.022848	0.0220876	0.0285252	0.036306	0.0396803	0.0358908	0.0513755	0.0338162	0.00778081	0.00778081
AT3G01610	AM783661	-0.0220695	-0.00020682	0.0167441	0.0244323	0.0390307	0.0593428	0.0336254	0.021557	0.00768819	0.00768819
AT4G14430	TA19031_4097	0.0805858	0.144893	0.175945	0.183521	0.23317	0.22807	0.195511	0.177385	0.00757598	0.00757598
Sin ortologo	TA21947_4097	-0.0210077	0.0940868	0.130877	0.138358	0.196375	0.190689	0.19371	0.13187	0.00748132	0.00748132
AT2G17380	DW003989	0.0211155	0.0291504	0.0278562	0.035013	0.0340473	0.0437995	0.0468029	0.0339693	0.00715681	0.00715681
AT4G16850	CV020164	-0.162186	0.00515447	0.0164889	0.0236296	0.148256	0.0288825	0.0622078	0.0174905	0.00714074	0.00714074
AT2G17390	TA15553_4097	-0.0365224	-0.0664811	-0.0375784	-0.0304713	-0.0284163	-0.031618	-0.0238238	-0.0364159	0.00710712	0.00710712
AT2G46800	AM851010	-0.00140718	0.0444412	0.0640954	0.0711008	0.124654	0.101082	0.0865307	0.0700711	0.00700547	0.00700547
AT3G48890	EB425935	0.0191765	0.0271405	0.038892	0.0458352	0.0432413	0.058539	0.0673665	0.0428844	0.00694321	0.00694321
AT4G31750	TA18770_4097	0.0206356	0.00352608	0.00279191	-0.00401737	-0.0266108	-0.00446233	-0.0130064	-0.00302047	-0.00680927	0.00680927
AT4G12770	EB444428	-0.040679	-0.0216478	-0.0228708	-0.0161671	0.00367407	-0.00561358	-0.012093	-0.0164853	0.00670362	0.00670362
AT5G04910	TA18174_4097	0.00899828	0.0286613	0.0306148	0.0371671	0.048275	0.0462736	0.0401809	0.0343101	0.0065523	0.0065523
AT2G35100	BP532334	-0.00402746	0.00830502	0.00785395	0.0143428	0.0179558	0.0109742	0.0113225	0.0095324	0.0064888	0.0064888
AT4G28910	TA17322_4097	-0.0237527	-0.0193071	-0.00405534	0.00235511	0.00283991	0.0246281	-0.000501654	-0.00254196	0.00641045	0.00641045
AT3G01460	EB643430	-0.0109433	-0.0412511	0.0141111	0.0203469	0.0512491	0.0667775	0.0368818	0.019596	0.00623581	0.00623581
AT2G43950	EB678751	0.0207345	-0.0103385	-0.0218646	-0.0279536	-0.0385404	-0.0535004	-0.0337613	-0.0236035	-0.006089	0.006089
AT1G71310	EB450882	0.0380062	0.0561334	0.0130696	0.00698458	0.0026963	-0.0222638	-0.00709167	0.012505	-0.00608506	0.00608506
AT2G41540	DV157573	0.00979241	-0.0145119	0.0105418	0.0165988	0.0313921	0.0205833	0.0214383	0.0136907	0.00605701	0.00605701
AT5G38600	EB435854	0.00444277	-0.00629554	0.0330193	0.0390615	0.0891756	0.0436256	0.044462	0.0353559	0.00604223	0.00604223
AT1G52630	AM819908	-0.14879	-0.128963	-0.0862567	-0.0803358	-0.0229814	-0.0356763	-0.0701927	-0.081885	0.00592089	0.00592089
AT1G74040	DV162593	-0.0392417	-0.0471565	-0.0340578	-0.0282917	-0.0167894	-0.0195847	-0.0181163	-0.029034	0.00576615	0.00576615
Sin ortologo	AM834227	-0.00614065	-0.025206	0.00228607	0.00803382	0.0141277	0.025837	0.0278088	0.00667811	0.00574776	0.00574776
AT4G14950	BP532391	-0.00143082	0.0395114	0.0418156	0.0472797	0.0910213	0.059394	0.0484477	0.046577	0.00546407	0.00546407
AT1G43760	EB447311	-0.0907354	-0.0950845	-0.0363216	-0.0308781	0.00611734	0.0244602	-0.0275387	-0.0357115	0.00544353	0.00544353
AT1G04690	TA15696_4097	0.0118522	0.046748	0.0128499	0.00754619	-0.00687944	-0.0142106	0.0032125	0.00873126	-0.00530367	0.00530367
AT5G63620	EB443430	0.0317287	0.0308158	0.0606276	0.0658442	0.0870478	0.0713987	0.0800814	0.0610777	0.00521659	0.00521659
AT1G65320	BP531958	-0.00399713	0.0183778	0.0303339	0.0352544	0.0449234	0.0628928	0.0395798	0.0324807	0.00492049	0.00492049
AT3G08860	TA13879_4097	-0.0941955	0.0290012	0.0394269	0.0443465	0.10619	0.1248	0.0464402	0.042287	0.00491956	0.00491956
AT3G22320	TA13660_4097	0.0111113	0.0174688	0.0605549	0.0650953	0.0765456	0.095951	0.112603	0.0627615	0.00454042	0.00454042
AT4G36960	TA16599_4097	0.0155289	-0.00637163	-0.0046836	-0.00907124	-0.0216549	-0.0152822	-0.0154246	-0.00813703	-0.00438764	0.00438764
AT4G36960	CV019661	0.00360506	-0.0163547	-0.0143032	-0.0185628	-0.0274679	-0.029911	-0.0238637	-0.0181226	-0.00425954	0.00425954
AT1G76010	TA16297_4097	-0.0228569	-0.0382828	0.00126566	0.00548021	0.0363846	0.0182318	0.0215503	0.00311043	0.00421456	0.00421456
AT1G48950	EB450354	-0.126045	-0.205174	-0.250632	-0.254637	-0.331288	-0.292401	-0.296036	-0.250888	-0.00400575	0.00400575
AT4G10790	AY740530	0.0359738	0.0435334	0.0232113	0.0192186	-0.00219415	0.0131193	0.00688502	0.0199639	-0.00399269	0.00399269
AT1G65590	DW003762	-0.0232034	-0.0879184	0.0299032	0.0338558	0.103151	0.0375411	0.135553	0.0326975	0.00395257	0.00395257
AT4G35790	DV160476	0.00784873	-0.00153572	-0.0141857	-0.0181259	-0.0323987	-0.0302774	-0.0371799	-0.0179792	-0.00394024	0.00394024
AT1G76010	DV157578	-0.0140236	-0.0352937	0.00361254	0.00730535	0.0272005	0.0225262	0.015799	0.00387517	0.0036928	0.0036928
AT2G02760	TA13072_4097	-0.013796	-0.00306096	0.000942117	0.00420117	0.018066	0.00875238	0.00938776	0.00349893	0.00325906	0.00325906
AT2G38710	FG622424	-0.00995225	0.0539301	-0.0220606	-0.0251448	-0.0830629	-0.0517788	-0.0356223	-0.0248131	-0.0030841	0.0030841
AT5G57940	EB447749	-0.0201428	0.0461871	0.0504896	0.0532064	0.0644066	0.0950269	0.0772218	0.0523422	0.00271675	0.00271675
Sin ortologo	TA16980_4097	0.00504176	-0.0010387	-0.0227542	-0.0251883	-0.0492089	-0.041686	-0.0354479	-0.024326	-0.00243409	0.00243409
AT4G18100	CV020376	0.00787098	0.0242877	0.00348564	0.00131622	0.000866189	-0.0165753	0.00104479	0.00318518	-0.00216942	0.00216942
AT5G12110	EB677695	0.00550436	0.0188282	0.0316219	0.0336669	0.0390727	0.0400979	0.0640653	0.0332653	0.00204494	0.00204494
AT1G07870	DW004214	0.0988698	-0.00405737	-0.00337744	-0.00541156	-0.0587626	-0.0445227	-0.013191	-0.0043504	-0.00203412	0.00203412
AT5G55390	TA18459_4097	-0.0164639	-0.0189672	0.0107859	0.0127061	0.0360924	0.0350899	0.0274778	0.0123887	0.00192029	0.00192029
AT5G60670	TA13257_4097	0.0152366	0.0264963	0.0113095	0.00939492	0.00754227	0.00949664	-0.00227053	0.0110294	-0.00191462	0.00191462
AT4G33740	FG644073	-0.0518761	-0.00617755	0.0121827	0.014095	0.031884	0.0409214	0.0497099	0.0129628	0.0019123	0.0019123

## Sheet: PC95 -> PC55
GenID Ath	Gen ID	HC-Pro/AS13	HC-Pro/CLA2	HC-Pro/CLA11	NIb/PC95	CI/PC55	CI/PC48	WT	Average	delta log2-fold change
Sin ortologo	BP131642	-0.163525	0.0270581	0.0160967	-0.288782	1.39073	0.392658	0.275975	0.235744	1.67951	1.67951
Sin ortologo	FG195118	-0.214253	0.0722721	0.110608	-0.273338	-1.87879	-0.810928	-0.983354	-0.568254	-1.60545	1.60545
AT4G27030	TC151465	-0.25049	-0.106063	-0.0954694	-0.412214	-2.01572	-0.798295	-0.944141	-0.660342	-1.60351	1.60351
AT3G55580	FG138595	-0.459768	-0.177453	-0.269244	-0.597596	-2.14859	-1.09727	-1.11309	-0.837574	-1.551	1.551
AT5G16010	EB428227	-0.343703	-0.165146	-0.26366	-0.607036	-2.07028	-0.998712	-1.08663	-0.790738	-1.46325	1.46325
Sin ortologo	EB442328	0.0187373	-0.025704	-0.0393233	-0.47336	-1.91988	-1.08724	-0.644177	-0.595849	-1.44652	1.44652
AT3G55580	TA21222_4097	-0.346626	-0.164669	-0.229603	-0.407023	-1.81138	-0.84379	-0.981537	-0.683518	-1.40435	1.40435
AT1G01800	EB447770	-0.115964	-0.237944	-0.218568	-0.608992	-2.00274	-0.949925	-1.04546	-0.739942	-1.39375	1.39375
AT4G27310	TA19480_4097	-0.185459	0.370507	0.511848	0.0824865	-1.29882	-0.413665	-0.727959	-0.237295	-1.38131	1.38131
AT1G79770	EB437968	-0.610645	-0.214665	-0.222869	-0.671603	-2.00427	-0.942216	-1.22274	-0.841288	-1.33267	1.33267
ATMG00860	BP530494	0.172036	0.744553	0.437031	0.696625	-0.628366	-0.118062	-0.176608	0.16103	-1.32499	1.32499
Sin ortologo	FG635117	-0.266429	0.153927	0.363674	-0.108891	-1.41593	-0.638181	-0.513682	-0.346502	-1.30704	1.30704
Sin ortologo	EH621418	1.19558	0.671237	1.11875	0.865346	-0.387977	0.286396	0.490328	0.605666	-1.25332	1.25332
AT4G27030	TA18536_4097	-0.283109	0.00619539	0.0283486	-0.294116	-1.48686	-0.907712	-0.87158	-0.544119	-1.19274	1.19274
AT5G41761	EB439350	-0.21113	-0.0503517	0.034146	-0.254873	-1.41163	-0.455784	-0.818739	-0.452624	-1.15676	1.15676
AT2G28780	AM830304	-0.349045	-0.142475	-0.189529	-0.454508	-1.58627	-0.735638	-0.633589	-0.584436	-1.13176	1.13176
AT5G52420	EB681249	-0.408894	-0.135736	-0.105321	-0.261968	-1.3671	-0.543074	-0.813875	-0.519424	-1.10513	1.10513
AT5G57660	FG160172	-0.132869	-0.113063	-0.0735838	-0.112442	-1.18582	-0.462081	-0.562549	-0.377487	-1.07338	1.07338
AT5G24120	EB680133	-0.13857	-0.0592138	-0.0692029	-0.50375	-1.55952	-0.566858	-0.735366	-0.518926	-1.05577	1.05577
AT1G56220	CV018924	-0.778898	-0.156777	-0.284608	-0.145298	0.861828	0.68706	0.639887	0.117599	1.00713	1.00713
AT1G30260	EB433025	0.447104	-0.0206425	0.180334	-0.113303	-1.11035	-0.365981	-0.597433	-0.225753	-0.997044	0.997044
AT5G47560	EB680189	-0.331148	-0.240905	-0.251605	-0.650432	-1.63485	-0.862459	-0.90229	-0.696241	-0.984419	0.984419
Sin ortologo	TA21666_4097	-0.194176	0.0181556	0.0480563	-0.258972	-1.22603	-0.465599	-0.814722	-0.413327	-0.967059	0.967059
AT1G56220	AY183722	-0.0268287	-0.0706627	-0.167779	0.4221	1.35677	1.1281	0.998222	0.519988	0.934665	0.934665
Sin ortologo	EB429369	2.06077	2.17652	2.26201	2.11339	1.20061	1.7508	1.82695	1.91301	-0.912779	0.912779
AT2G39570	AJ632885	-0.0636052	-0.000932546	0.16127	-0.0616713	-0.972974	-0.56705	-0.352849	-0.265402	-0.911303	0.911303
AT4G25780	EH613744	0.0396501	0.169432	0.0969185	-0.0484198	-0.954903	-0.439319	-0.452178	-0.226974	-0.906483	0.906483
Sin ortologo	DW001066	-0.56271	-0.364381	-0.402125	-0.67329	-1.57529	-0.990183	-1.0871	-0.807868	-0.902001	0.902001
AT5G52640	EB430190	1.08417	1.01714	0.904288	0.998392	0.107318	0.0901491	0.512291	0.673393	-0.891074	0.891074
AT5G09960	FG637585	0.501576	0.203874	-0.0881714	-0.13453	-1.00783	-0.890666	-1.0214	-0.348164	-0.873298	0.873298
AT4G36670	BP135680	-0.334022	-0.173098	-0.316048	-0.50037	0.372524	0.0805601	0.176114	-0.0991912	0.872894	0.872894
AT4G27670	EB429314	1.34304	0.941741	0.947137	0.960775	0.163467	0.357271	0.712298	0.775103	-0.797309	0.797309
Sin ortologo	TA20032_4097	0.216629	0.205925	0.14386	0.346135	-0.446142	-0.37071	-0.375442	-0.0399636	-0.792277	0.792277
AT3G49570	TA20046_4097	-0.0909144	0.053901	0.00922534	-0.196414	-0.987325	-0.519386	-0.512459	-0.320482	-0.790911	0.790911
AT1G43760	BP129153	-0.297739	0.32477	0.0708818	0.504756	1.29542	1.09488	0.917149	0.558589	0.790667	0.790667
AT4G27030	EB431920	-0.226891	-0.0616302	-0.0317873	-0.353199	-1.14052	-0.724731	-0.649368	-0.455447	-0.787322	0.787322
AT3G47500	FG163367	-0.0790797	0.166767	-0.0499028	-0.100269	-0.88577	-0.602986	-0.548205	-0.299921	-0.7855	0.7855
AT4G23160	BP129982	0.0908128	0.104089	-0.103114	-0.152095	-0.937582	-0.586216	-0.583371	-0.309639	-0.785487	0.785487
AT4G35160	BP128750	-0.84794	-0.283465	-0.0294543	-0.0156705	0.768648	0.313471	0.558489	0.0662968	0.784319	0.784319
Sin ortologo	BP129436	-0.0974747	-0.0733296	-0.0600304	-0.0243923	0.755779	0.437281	0.504401	0.206034	0.780172	0.780172
AT3G09600	TA16366_4097	-0.271536	-0.00826672	0.0141202	-0.304651	-1.08356	-0.557384	-0.644108	-0.407912	-0.778909	0.778909
Sin ortologo	CN498863	0.207846	0.152795	0.241236	0.667124	-0.110811	-0.242859	0.0926687	0.144	-0.777935	0.777935
Sin ortologo	BP135129	0.0990267	0.322872	0.280205	0.170479	-0.603975	-0.286337	-0.352067	-0.0528281	-0.774453	0.774453
AT1G79960	TA13727_4097	0.72058	0.801299	0.942023	0.798308	0.0281496	0.421891	0.261331	0.567654	-0.770158	0.770158
AT1G69830	TA13599_4097	0.874365	0.70987	0.742843	0.668345	-0.0959198	0.204043	0.454313	0.508265	-0.764265	0.764265
AT3G03360	BP130866	0.385846	0.508517	0.750738	0.764682	0.00599122	0.0207978	-0.105818	0.332965	-0.758691	0.758691
Sin ortologo	BP527847	-0.587367	-0.701241	-0.624852	-0.34883	0.408963	-0.047734	0.317594	-0.22621	0.757793	0.757793
AT5G47920	HO664060	0.47595	0.554844	0.618981	0.536985	-0.216868	-0.125665	0.0790865	0.274759	-0.753853	0.753853
AT5G47560	TA22288_4097	-0.234518	-0.125988	-0.133913	-0.443422	-1.19418	-0.587291	-0.72351	-0.491831	-0.750755	0.750755
AT2G41720	CV021524	0.075003	0.0165068	0.0341257	-0.0103425	0.725577	0.650453	0.46105	0.27891	0.73592	0.73592
Sin ortologo	FG163170	-0.473591	-0.433295	-0.206767	-0.354469	-1.06788	-0.717559	-0.570728	-0.546326	-0.713407	0.713407
AT4G31430	FG138502	-0.153374	-0.203115	0.0188476	-0.180112	0.533125	0.100093	0.0344646	0.0214185	0.713237	0.713237
Sin ortologo	BP528237	-0.0400967	0.0818076	-0.163521	-0.174528	-0.885009	-0.661355	-0.630867	-0.353367	-0.710481	0.710481
AT5G03860	TA20816_4097	0.228473	0.246291	0.830019	0.801273	1.50907	1.36801	1.36858	0.907388	0.707798	0.707798
AT4G23160	BP134022	0.0913921	0.564763	0.175758	0.379267	-0.323229	-0.117484	-0.332631	0.0625479	-0.702496	0.702496
AT1G48100	DW001196	-0.241698	-0.352479	-0.348289	-0.631265	-1.32939	-0.858233	-0.911955	-0.667616	-0.698126	0.698126
AT1G73480	EB430594	-0.176998	-0.131032	-0.19317	-0.419502	-1.11165	-0.751443	-0.758842	-0.506092	-0.692153	0.692153
AT2G15890	CV018488	-0.0683895	-0.027432	-0.884966	0.0785641	0.770001	0.448583	0.441644	0.108287	0.691437	0.691437
AT3G21720	TA13482_4097	-0.0824577	-0.273557	0.16227	-0.21472	0.475289	0.555602	0.756605	0.197005	0.690009	0.690009
AT1G19530	TA12681_4097	-0.0523526	-0.531407	-0.0580909	-0.159795	0.530136	0.523171	0.434524	0.0980266	0.689931	0.689931
AT5G18840	HO846927	-0.117058	-0.20121	-0.124271	0.0404507	0.725522	0.373182	0.556806	0.17906	0.685071	0.685071
AT1G26870	BP136018	-0.261157	0.0691646	-0.200406	-0.0398798	0.642739	0.261089	0.283646	0.107885	0.682619	0.682619
Sin ortologo	EB432510	-0.207414	-0.062629	-0.027221	-0.326425	-1.00503	-0.616071	-0.648596	-0.413341	-0.678605	0.678605
AT2G18700	FG159544	-0.0144057	0.773058	0.606465	0.799131	1.47033	1.36594	1.11701	0.873934	0.671201	0.671201
AT3G20000	BP134275	-0.0731005	-0.0750243	-0.254817	-0.270873	0.395713	0.0581819	0.225358	0.000776815	0.666585	0.666585
Sin ortologo	CV016881	-0.462555	-0.549133	-0.656931	-0.556981	0.107614	0.00439665	-0.050504	-0.309156	0.664595	0.664595
AT5G46630	EH620059	-0.62343	-0.927916	-0.992989	-0.852083	-0.187554	-0.0363926	-0.507871	-0.589748	0.664529	0.664529
AT1G30220	TA19560_4097	0.00985375	0.0507675	0.136321	-0.0476829	-0.70799	-0.22773	-0.28986	-0.15376	-0.660307	0.660307
Sin ortologo	DW003496	-0.0806351	-0.0105228	-0.00210173	-0.218549	-0.875385	-0.408357	-0.525202	-0.302965	-0.656837	0.656837
AT3G21720	EB678210	0.206058	0.171959	-0.255989	-0.160745	0.495235	0.416769	0.583093	0.208054	0.65598	0.65598
AT4G15248	EB429775	-0.0229252	0.167739	0.115793	-0.0383786	-0.69224	-0.253244	-0.532101	-0.179337	-0.653862	0.653862
AT1G01580	FG636992	0.129178	-0.505128	-0.445797	-0.355271	-1.0032	-0.789367	-0.679088	-0.521239	-0.647926	0.647926
AT3G61890	EH622063	0.429017	-0.264864	-0.208728	-0.250278	-0.897314	-0.555298	-0.411654	-0.308446	-0.647036	0.647036
AT5G57660	CV016808	-0.209168	-0.0815831	-0.0972487	-0.219644	-0.858817	-0.396522	-0.452195	-0.33074	-0.639173	0.639173
AT1G74790	EH615141	0.523426	0.438649	0.0554284	0.475383	1.11273	0.934155	0.964745	0.643502	0.637347	0.637347
AT4G19450	BP527732	-0.000457685	-0.0176354	-0.0219363	-0.0885759	-0.703103	-0.537682	-0.278256	-0.235378	-0.614528	0.614528
AT5G62360	TA14391_4097	-0.235484	-0.379573	-0.452684	-0.120523	0.493815	0.324696	0.280033	-0.0128172	0.614339	0.614339
Sin ortologo	BP131117	0.282415	0.338108	0.273167	0.496402	-0.11313	-0.18532	0.1751	0.180963	-0.609532	0.609532
Sin ortologo	TA12497_4097	-0.169276	-0.22697	-0.182545	-0.415239	-1.02134	-0.611403	-0.748858	-0.482233	-0.606103	0.606103
AT3G55580	TA16592_4097	0.0715242	-0.00597968	-0.0363958	-0.167565	-0.769052	-0.372395	-0.347289	-0.23245	-0.601488	0.601488
AT3G09600	EB424613	-0.260381	-0.100938	-0.0597906	-0.417106	-1.01545	-0.56199	-0.600363	-0.43086	-0.598347	0.598347
AT3G48570	EH618371	0.579413	0.65414	0.360168	0.446073	-0.146126	0.277793	0.0620497	0.319073	-0.592199	0.592199
AT5G54630	AM834121	-0.00431295	0.0703308	0.190083	0.00414714	0.593469	0.328764	0.218143	0.200089	0.589322	0.589322
AT5G41130	EB442331	-0.322568	0.00196097	-0.0823623	-0.262848	0.323308	0.218632	0.190714	0.00954797	0.586156	0.586156
AT5G24120	TA14910_4097	-0.0988776	-0.0520319	-0.0190748	-0.249427	-0.831246	-0.372242	-0.511611	-0.30493	-0.581819	0.581819
Sin ortologo	BP526347	-0.00914692	-0.770343	-0.331984	-0.0217262	0.557223	0.2477	0.373894	0.00651662	0.578949	0.578949
AT1G59840	AM808350	-0.461729	-0.0367426	-0.225648	-0.610051	-1.18745	-0.713636	-1.04245	-0.611101	-0.577401	0.577401
AT1G09060	TA21797_4097	0.309948	0.225148	0.252182	0.529964	-0.0464793	0.057968	-0.00671591	0.188859	-0.576444	0.576444
AT5G01740	EB436553	-0.046176	-0.11523	-0.179572	-0.296652	-0.871056	-0.468999	-0.442598	-0.345755	-0.574404	0.574404
AT4G14660	TA13157_4097	0.0632676	0.273826	0.366198	0.338924	-0.234737	-0.225868	-0.210818	0.0529703	-0.573661	0.573661
AT3G12580	TA17088_4097	0.329928	0.370112	0.403292	0.303513	-0.269315	-0.119897	0.0803815	0.156859	-0.572828	0.572828
AT3G12580	TA13728_4097	0.504484	0.518568	0.575644	0.448216	-0.120584	0.126527	0.231611	0.326352	-0.5688	0.5688
AT3G13610	FG180507	-0.173058	-0.108749	-0.152879	-0.391702	-0.958149	-0.595626	-0.662417	-0.434654	-0.566447	0.566447
AT5G55570	TA15634_4097	-0.159256	-0.189285	-0.164971	-0.416216	-0.982443	-0.503377	-0.583652	-0.428457	-0.566227	0.566227
AT3G50740	TA16090_4097	-0.0210593	0.0104268	0.0295188	-0.137527	-0.702946	-0.431855	-0.332867	-0.226616	-0.565419	0.565419
Sin ortologo	TA15509_4097	0.601729	0.486132	0.43468	0.45685	-0.104995	-0.0456339	0.231438	0.294314	-0.561845	0.561845
Sin ortologo	EH622141	0.0652796	0.669337	0.646675	0.451183	1.01026	1.31321	1.02205	0.739712	0.559076	0.559076
AT3G43110	TA18077_4097	0.43575	0.540718	0.63676	0.534073	-0.0249203	0.12633	0.133771	0.340355	-0.558993	0.558993
Sin ortologo	TA15066_4097	0.613957	0.532285	0.550871	0.519949	-0.0353405	0.0251773	0.253888	0.351541	-0.55529	0.55529
AT3G10360	FG196092	-0.353408	-0.94773	-0.568281	-0.527753	0.027408	-0.0143217	-0.0243514	-0.344063	0.555161	0.555161
AT3G19270	EB680496	-0.261312	-0.288827	-0.545631	-0.452765	-1.00454	-0.727725	-0.899786	-0.597226	-0.551773	0.551773
AT4G00370	TA20228_4097	0.521401	0.544852	0.205752	0.314047	-0.237213	-0.168859	0.185213	0.195028	-0.551259	0.551259
AT3G48700	EB434444	-0.100123	-0.0956518	-0.102885	-0.313393	-0.861255	-0.546251	-0.6238	-0.377623	-0.547862	0.547862
AT3G27150	TA16087_4097	0.254564	0.344178	0.115833	0.371362	-0.173876	0.0512879	-0.389136	0.0820304	-0.545238	0.545238
AT5G18840	EB643468	-0.25609	-0.180553	-0.047521	0.028091	0.569678	0.197166	0.431355	0.106018	0.541587	0.541587
AT5G37260	TA22284_4097	-0.0960723	-0.0741253	-0.0492403	-0.286599	-0.82309	-0.422473	-0.566651	-0.331179	-0.536491	0.536491
AT2G30470	DW001137	-0.0591097	-0.323089	-0.32296	-0.194274	0.341839	0.23365	0.263469	-0.00863918	0.536113	0.536113
AT5G13630	TA14322_4097	-0.20149	-0.256061	-0.28835	-0.474124	-1.01012	-0.614717	-0.74215	-0.51243	-0.535991	0.535991
AT2G15320	BP526324	0.885191	0.423527	0.517511	0.437435	-0.0936127	-0.0411486	0.169992	0.328414	-0.531048	0.531048
Sin ortologo	EH663692	-0.0856421	0.0525231	-0.251739	-0.175517	-0.704946	-0.35846	-0.560394	-0.297739	-0.529429	0.529429
AT3G12580	FG196002	-0.0516414	0.1863	0.136305	0.14006	-0.388881	-0.755525	-0.204255	-0.133948	-0.528941	0.528941
AT1G48400	TA21452_4097	-0.12052	-0.127509	-0.0443548	0.012968	0.53624	0.461493	0.141744	0.122866	0.523272	0.523272
AT2G13610	BP130073	-0.217433	-0.195548	-0.0976801	-0.304105	-0.826161	-0.537298	-0.484825	-0.380436	-0.522056	0.522056
AT4G12230	EB682690	-0.717912	-0.117223	-0.11427	-0.142762	0.374735	0.293536	0.120028	-0.0434095	0.517497	0.517497
Sin ortologo	TA15528_4097	-0.114984	-0.0228756	-0.0555388	-0.317252	-0.833434	-0.474364	-0.569917	-0.341195	-0.516181	0.516181
AT5G18840	EB643474	-0.100938	-0.0957816	-0.12802	0.00685423	0.522722	0.268137	0.34972	0.117528	0.515868	0.515868
AT5G09960	BP534337	-0.0188964	-0.0653415	-0.0521502	-0.206976	0.307875	0.23895	0.146455	0.0499879	0.514851	0.514851
Sin ortologo	TA11800_4097	0.280466	0.316755	0.341406	0.258995	-0.255371	-0.0509809	0.0679555	0.137032	-0.514366	0.514366
Sin ortologo	FG193910	0.113935	0.151449	0.212028	0.178217	-0.335498	-0.110278	-0.284888	-0.0107194	-0.513715	0.513715
AT5G52640	X63195	0.574029	0.484193	0.517511	0.499953	-0.0110105	0.0767064	0.227007	0.338341	-0.510964	0.510964
AT5G40420	DV158373	-0.0651612	-0.222123	-0.113013	-0.161416	0.34743	0.0367151	-0.0016963	-0.0256093	0.508846	0.508846
AT1G68560	FG149085	-0.113986	-0.165944	-0.149576	-0.298596	0.208612	0.134515	0.00974225	-0.0536048	0.507207	0.507207
AT2G15020	TA12609_4097	-0.0423072	-0.10062	-0.0718871	-0.284385	-0.788956	-0.398745	-0.449014	-0.305131	-0.504571	0.504571
AT5G64170	BP135206	-0.0978225	-0.180478	-0.0490951	-0.292431	-0.795158	-0.397406	-0.501966	-0.330622	-0.502727	0.502727
Sin ortologo	EB446010	0.204287	0.357374	0.228495	0.292029	-0.209917	-0.289727	-0.0755442	0.0724282	-0.501945	0.501945
AT2G15020	TA12610_4097	-0.0375474	-0.103058	-0.0776868	-0.289799	-0.791165	-0.396063	-0.479808	-0.310733	-0.501365	0.501365
AT1G43760	DV161661	-0.584532	-0.237088	-0.0801605	-0.158009	0.342338	0.172155	0.370489	-0.0249727	0.500347	0.500347
AT5G49740	TA13436_4097	-0.203676	-0.0475762	0.0540445	-0.168597	-0.66605	-0.249513	-0.279338	-0.222958	-0.497453	0.497453
AT1G12930	BP130099	-0.26065	-0.143166	-0.162564	-0.148416	0.345387	0.452583	0.0547143	0.0196983	0.493804	0.493804
AT3G14240	BP133335	0.174859	0.33443	0.484716	0.382419	0.876003	0.741304	0.780685	0.539202	0.493584	0.493584
AT2G37590	BP134980	0.196784	0.583078	0.881143	0.782346	1.27513	1.34009	1.21349	0.896009	0.492784	0.492784
Sin ortologo	FG182812	-0.0787917	-0.336443	-0.249738	-0.199118	-0.690489	-0.432057	-0.484452	-0.353013	-0.491372	0.491372
AT5G52640	EB437833	0.545761	0.48874	0.504737	0.481943	-0.00894253	0.0702324	0.226603	0.329868	-0.490886	0.490886
AT5G27270	BP133021	-0.0786948	-0.286101	-0.345917	-0.202099	0.288566	0.0617447	0.179929	-0.0546533	0.490665	0.490665
Sin ortologo	CV019219	-0.0970713	-0.354795	-0.488181	-0.123004	0.367274	0.344312	0.291256	-0.00860136	0.490279	0.490279
AT3G13610	EB437158	-0.135948	-0.0713476	-0.0827888	-0.275623	-0.765335	-0.437795	-0.547577	-0.330916	-0.489712	0.489712
AT3G49570	TA16641_4097	-0.163645	-0.051684	-0.13562	-0.218619	-0.707791	-0.426147	-0.366704	-0.295744	-0.489172	0.489172
AT2G41370	EF051131	-0.0800445	-0.108933	-0.162121	-0.209383	-0.696632	-0.584408	-0.350611	-0.313162	-0.487249	0.487249
AT1G49920	BP133546	0.24137	0.0115651	0.174618	0.245028	0.732228	0.707544	0.359944	0.353185	0.4872	0.4872
AT1G59750	FG166333	0.303921	0.172479	0.281965	0.241692	0.728784	0.408688	0.387532	0.360723	0.487092	0.487092
AT5G03860	TA17732_4097	0.0229164	0.0706009	0.090522	0.127612	0.613919	0.533119	0.472344	0.275862	0.486307	0.486307
AT4G21192	EH617941	-0.00819609	-0.00333702	-0.0278229	-0.0524923	0.433208	0.34166	0.419681	0.157529	0.485701	0.485701
AT1G21280	BP528374	1.5343	1.52734	1.5377	1.56094	1.07936	1.13958	1.33299	1.38746	-0.481579	0.481579
AT4G04610	EH664856	-0.142351	0.104967	0.0696438	-0.160975	-0.641811	-0.489519	-0.39293	-0.236139	-0.480837	0.480837
AT4G28290	EB449193	-0.108219	0.0108643	0.0373045	-0.106269	-0.587031	-0.295524	-0.348753	-0.199661	-0.480762	0.480762
Sin ortologo	FG642099	-0.115236	-0.319277	-0.0700731	-0.480305	-0.960651	-0.81116	-0.629999	-0.483814	-0.480346	0.480346
AT1G53035	FG168649	-0.0992984	-0.176687	-0.115579	-0.332781	0.139226	0.0557838	0.124056	-0.057897	0.472007	0.472007
AT1G51600	FG155595	-0.136741	-0.264213	-0.0355684	-0.289232	0.182467	0.267139	0.452456	0.0251868	0.471699	0.471699
AT1G07870	BP525545	0.0463117	0.192829	0.219145	0.0209243	-0.448505	-0.144272	-0.370474	-0.0691487	-0.46943	0.46943
Sin ortologo	BP134232	-0.204581	-0.022074	0.0274389	-0.162151	0.30318	0.224648	0.166458	0.0475599	0.465331	0.465331
AT1G67480	EH616346	-0.116575	0.0327229	-0.101843	-0.110493	0.354499	0.156472	0.0977095	0.0446416	0.464992	0.464992
AT1G56220	TA17464_4097	-0.104236	-0.0856143	-0.0204334	0.0518652	0.514665	0.458678	0.377862	0.170398	0.4628	0.4628
AT3G46730	BP528913	-0.219322	-0.307194	-0.207323	-0.43881	0.0235789	0.0215032	0.665702	-0.0659809	0.462389	0.462389
AT4G36730	BP133908	0.356161	0.273688	0.365239	0.290555	0.747303	0.833471	0.648275	0.502099	0.456747	0.456747
AT5G48485	DW003388	-0.0807576	-0.141749	-0.0616318	-0.216502	-0.669237	-0.550991	-0.524323	-0.320742	-0.452735	0.452735
AT1G74310	AF083343	0.483343	0.224463	0.250264	0.235873	-0.216577	-0.104063	-0.00124162	0.12458	-0.45245	0.45245
AT5G25610	BP132691	0.155449	0.0768454	0.0834991	0.177027	0.62698	0.339004	0.279985	0.248398	0.449953	0.449953
AT3G11480	AY741503	0.195905	0.384489	0.369672	0.190228	-0.25795	-0.0617333	-0.123409	0.0996003	-0.448178	0.448178
AT3G20910	FG186125	-0.121973	-0.202272	-0.207727	-0.0904124	-0.536137	-0.274647	-0.409049	-0.263174	-0.445725	0.445725
AT1G10840	BP137308	-0.233704	-0.365217	-0.175857	-0.464668	-0.0200802	0.33727	0.0981347	-0.117732	0.444588	0.444588
Sin ortologo	BP534360	0.644113	0.583255	0.490731	0.254365	-0.189523	-0.0976462	-0.0813282	0.229138	-0.443888	0.443888
AT1G56220	CV017937	-0.00379229	0.0851582	0.2514	0.212182	0.652158	0.581894	0.489767	0.32411	0.439976	0.439976
AT1G26850	EB433275	-0.325407	-0.16013	-0.137911	-0.318298	-0.757522	-0.397412	-0.500376	-0.371008	-0.439223	0.439223
Sin ortologo	CV019183	-0.652602	-0.621298	-0.548606	-0.659506	-0.22518	-0.215654	-0.191501	-0.444907	0.434325	0.434325
AT3G43110	AM802949	0.230124	0.387994	0.416242	0.372345	-0.0611485	-0.00994658	-0.0160489	0.188509	-0.433493	0.433493
AT1G30040	FG171160	0.0855321	-0.211021	-0.00576905	-0.168704	0.261035	1.0139	0.218676	0.170521	0.429739	0.429739
AT5G48485	TA19828_4097	-0.0940182	-0.150163	-0.0779207	-0.189507	-0.616714	-0.461674	-0.424113	-0.28773	-0.427207	0.427207
AT4G19450	AM838283	-0.0348278	-0.0176186	-0.0622086	-0.112856	-0.53193	-0.192299	-0.293968	-0.177958	-0.419074	0.419074
AT4G04610	FG157904	-0.130295	0.109712	0.056556	-0.129226	-0.54736	-0.396374	-0.386096	-0.203298	-0.418134	0.418134
Sin ortologo	BP528553	0.126579	0.0662741	0.358794	-0.0164216	0.400132	0.822986	0.862658	0.374429	0.416554	0.416554
AT2G05620	EB432747	-0.0818897	-0.0637264	-0.0560936	-0.206768	-0.623289	-0.335029	-0.434037	-0.257262	-0.416521	0.416521
AT1G69340	FG157205	-0.00317113	0.0201491	0.0691833	-0.0768262	0.337976	0.119795	0.24403	0.101591	0.414802	0.414802
AT5G46240	EB442403	-0.323608	-0.642939	-0.438279	-0.483512	-0.069277	-0.0346714	-0.219286	-0.315939	0.414235	0.414235
Sin ortologo	FG164868	-0.212143	-0.101321	-0.040598	-0.102653	-0.516811	-0.245078	-0.452542	-0.238735	-0.414158	0.414158
AT1G68670	FG160075	0.0406258	0.176714	0.134167	-0.00545189	0.407205	0.207039	0.483629	0.206276	0.412657	0.412657
AT1G08315	FG200658	-0.251877	-0.251031	0.0238515	-0.0650593	-0.477294	-0.351389	-0.450618	-0.260488	-0.412234	0.412234
Sin ortologo	TA11818_4097	-0.0372157	-0.163823	-0.162818	-0.251707	-0.663926	-0.393352	-0.528118	-0.314423	-0.41222	0.41222
Sin ortologo	BP532451	0.470215	0.200483	0.117515	0.199445	-0.211876	-0.091859	-0.0513561	0.0903667	-0.411321	0.411321
Sin ortologo	DV159519	-0.0207415	-0.371866	-0.175544	-0.115021	0.295121	0.323019	0.235647	0.0243735	0.410142	0.410142
Sin ortologo	BP527013	-0.124261	-0.292864	-0.0871983	-0.318305	-0.725735	-0.43586	-0.4202	-0.343489	-0.40743	0.40743
Sin ortologo	FG642930	0.483266	0.224831	0.100385	0.146913	-0.26017	-0.126318	-0.0972699	0.0673769	-0.407083	0.407083
AT3G12580	EB429028	0.33304	0.33385	0.361326	0.275668	-0.130775	0.0286537	0.090642	0.184629	-0.406443	0.406443
Sin ortologo	CV016979	-0.438022	-0.439019	-0.348433	-0.200136	0.205613	-0.0188513	0.0462901	-0.170365	0.405749	0.405749
Sin ortologo	TA19443_4097	-0.0665622	0.00652208	-0.0279867	-0.106316	-0.510743	-0.376371	-0.39737	-0.211261	-0.404426	0.404426
AT3G62650	FG644354	-0.140933	-0.04405	-0.000237471	-0.10811	0.296181	0.209831	0.22588	0.0626516	0.404291	0.404291
Sin ortologo	EB683228	-0.144252	0.00145677	-0.0243242	-0.286739	-0.690667	-0.505811	-0.5921	-0.320348	-0.403928	0.403928
AT1G44000	BP529962	-0.195076	-0.214946	-0.262605	-0.391027	-0.793398	-0.455704	-0.591316	-0.414867	-0.402371	0.402371
AT3G17040	FG182253	0.0683223	-0.279351	-0.248441	-0.00644429	-0.407858	-0.66145	-0.440998	-0.282317	-0.401413	0.401413
AT5G62360	TA16228_4097	-0.148221	-0.234892	-0.334421	-0.0444195	0.355912	0.224426	0.184498	0.000411711	0.400331	0.400331
AT3G61890	EB434774	0.170212	-0.157852	-0.231917	-0.0535716	-0.452953	-0.342266	-0.599087	-0.238205	-0.399381	0.399381
AT5G01260	EB430908	-0.0777986	-0.102388	-0.0424373	-0.249324	-0.648548	-0.30663	-0.373116	-0.257177	-0.399223	0.399223
AT3G55240	EH615296	1.18603	1.06112	1.16309	1.1439	0.744807	0.790201	0.686775	0.967988	-0.399097	0.399097
AT3G53520	BP132137	0.182811	0.294795	0.14529	-0.0289368	-0.426634	-0.322895	-0.129816	-0.0407694	-0.397697	0.397697
Sin ortologo	EB429678	-0.1988	-0.118724	0.0271332	-0.19622	-0.592939	-0.300175	-0.260296	-0.234289	-0.396719	0.396719
Sin ortologo	BP133232	-0.312189	-0.319586	-0.385908	-0.413562	-0.809544	-0.872077	-0.869616	-0.568926	-0.395983	0.395983
AT3G62120	BP526007	0.234993	0.0327101	0.380464	0.263661	0.656808	0.629909	0.623945	0.403213	0.393147	0.393147
AT5G45790	FG636035	-0.234608	-0.377244	-0.45082	-0.246544	0.14574	-0.0777344	0.0142237	-0.175284	0.392284	0.392284
Sin ortologo	FG152757	0.381345	-0.12481	-0.175118	-0.0169003	-0.408395	-0.598778	-0.629261	-0.22456	-0.391495	0.391495
AT5G53130	AF079871	0.202083	-0.077913	0.0807366	0.0852504	0.469791	0.394295	0.370175	0.217774	0.384541	0.384541
AT5G24470	EB442802	-0.182518	-0.191341	-0.284004	-0.36962	-0.754076	-0.408472	-0.539831	-0.38998	-0.384457	0.384457
AT2G46640	BP133509	-0.28441	-0.28846	-0.207436	-0.23695	0.147331	0.0870098	0.182053	-0.0858374	0.384281	0.384281
AT4G23340	BP130580	0.00427537	0.282296	0.309033	0.271609	0.655712	0.660162	0.489108	0.381742	0.384103	0.384103
AT4G38760	BP130417	-0.0951518	-0.196971	-0.139532	-0.210712	0.171034	0.123272	-0.00175581	-0.0499738	0.381746	0.381746
Sin ortologo	FG641067	-0.0542448	0.241678	0.165973	0.00658037	-0.37321	-0.391657	-0.393734	-0.114088	-0.37979	0.37979
AT4G04610	EB435916	-0.0939908	0.112142	0.125364	-0.0396225	-0.418323	-0.249374	-0.281589	-0.12077	-0.3787	0.3787
AT1G28330	TA11848_4097	0.0201788	-0.180115	-0.0519227	-0.0403603	0.335271	0.319096	0.182572	0.0835314	0.375631	0.375631
ATMG00860	FG146669	-0.168405	-0.164837	0.399154	-0.123631	-0.495568	-0.449433	-0.287969	-0.184384	-0.371938	0.371938
AT5G10170	AB009881	-0.0222893	-0.179775	-0.1858	-0.283062	-0.654826	-0.392286	-0.49786	-0.316557	-0.371764	0.371764
AT1G14000	BP525823	0.0555298	0.0655731	-0.00754447	0.155555	-0.215434	-0.0814356	-0.0315664	-0.00847459	-0.370989	0.370989
Sin ortologo	CV019729	-0.132218	-0.337607	-0.250762	-0.267039	0.10353	-0.0395685	0.165608	-0.108294	0.370569	0.370569
Sin ortologo	BP532866	0.0563224	0.132628	0.148505	0.190751	-0.179774	-0.41776	-0.208273	-0.0396572	-0.370525	0.370525
AT3G49990	BP132376	-0.0991982	-0.115668	-0.0720647	-0.0416381	0.327245	0.0344619	0.156758	0.027128	0.368883	0.368883
AT2G41870	TA22115_4097	0.121352	0.134208	0.148255	0.0368595	-0.331397	-0.0477779	-0.192955	-0.0187795	-0.368257	0.368257
AT2G44300	DV999710	-0.153911	-0.143947	-0.191168	-0.248151	-0.616071	-0.537291	-0.464315	-0.336408	-0.36792	0.36792
AT5G12370	EH664516	-0.0496578	0.23544	0.0259769	-0.0460198	-0.413229	-0.246581	-0.391558	-0.126518	-0.367209	0.367209
Sin ortologo	EB446839	0.440897	0.190032	0.11234	0.161888	-0.204121	-0.106124	-0.0936652	0.0716067	-0.366009	0.366009
Sin ortologo	DQ007343	-0.0520549	-0.0967036	-0.163537	-0.0380595	0.326989	0.151668	0.237388	0.0522416	0.365049	0.365049
AT2G03380	BP528806	-0.269667	-0.243577	-0.434642	-0.32621	0.0343415	-0.0999648	-0.0393459	-0.197009	0.360551	0.360551
AT3G11964	BP527090	0.143236	0.355461	0.269938	0.296574	0.655802	0.590186	0.614591	0.41797	0.359228	0.359228
AT2G15890	TA13495_4097	-0.0985868	-0.178072	-0.279834	-0.14485	0.214375	0.120351	0.0867588	-0.0399797	0.359225	0.359225
Sin ortologo	BP529291	-0.348215	-0.339454	-0.372591	-0.423882	-0.0683803	-0.229986	0.0167821	-0.252246	0.355501	0.355501
Sin ortologo	EH622493	-0.0500117	-0.135509	-0.121364	-0.151917	0.202922	0.121037	0.182863	0.00686015	0.354838	0.354838
AT1G06040	TA12970_4097	-0.11151	-0.0675145	-0.0237285	-0.24274	-0.59731	-0.288097	-0.418263	-0.24988	-0.354571	0.354571
AT1G31910	TA19994_4097	-0.261358	-0.499811	-0.228174	-0.171466	0.182325	0.13894	-0.0739052	-0.130493	0.353791	0.353791
Sin ortologo	BP528153	0.0577761	-0.0685709	-0.151178	-0.0609615	0.291955	0.248589	0.363619	0.0973183	0.352916	0.352916
Sin ortologo	EB429755	0.0646973	-0.156792	-0.135655	-0.173208	-0.523562	-0.238487	-0.328113	-0.213017	-0.350354	0.350354
Sin ortologo	BP526113	0.115821	-0.0525611	-0.0794027	-0.0119127	-0.358573	-0.30913	-0.249461	-0.135031	-0.34666	0.34666
AT3G12620	DV999585	-0.177307	0.0675469	0.0665536	-0.114462	-0.460445	-0.370781	-0.269874	-0.179824	-0.345983	0.345983
AT4G13830	DV160478	-0.124366	-0.167417	-0.214297	-0.19192	0.153193	0.109566	0.03962	-0.0565172	0.345113	0.345113
Sin ortologo	FG155778	0.140528	0.0439765	0.185764	0.0948261	0.4399	0.352087	0.343058	0.228591	0.345074	0.345074
AT1G16030	X63106	0.576328	0.527571	0.527707	0.520442	0.176751	0.224806	0.372553	0.418023	-0.343691	0.343691
Sin ortologo	FG160145	0.147498	-0.0303978	-0.0138352	-0.0416126	0.301825	0.670174	1.03165	0.295043	0.343437	0.343437
AT3G54820	DW004201	-0.165276	-0.0664764	-0.0791443	-0.230663	-0.573896	-0.371356	-0.403539	-0.27005	-0.343233	0.343233
Sin ortologo	EH615679	0.125934	0.00977531	0.135904	0.0404912	-0.301972	-0.229757	-0.186068	-0.0579562	-0.342463	0.342463
AT4G11440	BP132297	-0.426494	-0.478305	-0.385589	-0.439238	-0.0974213	-0.217512	-0.108321	-0.307554	0.341817	0.341817
Sin ortologo	TA21945_4097	-0.00815279	0.217514	0.238801	0.270837	0.612307	0.54275	0.420986	0.327863	0.34147	0.34147
Sin ortologo	BP529771	-0.171366	-0.17617	0.0851034	0.166997	0.508033	0.743765	0.241313	0.199668	0.341036	0.341036
Sin ortologo	BP533755	-0.132327	-0.225861	-0.171646	-0.264112	0.0763051	0.104188	0.131374	-0.0688685	0.340418	0.340418
Sin ortologo	EG649935	-0.215873	-0.184651	-0.192569	-0.311959	-0.652128	-0.435837	-0.510127	-0.357592	-0.340169	0.340169
AT1G09270	TA18509_4097	-0.26	-0.121408	-0.119226	-0.227478	-0.566992	-0.307205	-0.382327	-0.28352	-0.339514	0.339514
AT3G08970	EB680821	0.464654	0.460515	0.405157	0.413245	0.0767128	0.166392	0.203631	0.312901	-0.336532	0.336532
AT3G05350	FG150947	-0.301994	-0.211018	-0.186213	-0.247053	0.0888169	0.0880123	0.222625	-0.0781177	0.33587	0.33587
Sin ortologo	TA19635_4097	-0.108136	0.142046	0.0360285	0.0554308	-0.279836	-0.35111	-0.28781	-0.113341	-0.335267	0.335267
AT4G04610	EH615554	0.119058	0.222864	0.182432	0.139313	-0.195625	-0.0934183	-0.0942259	0.0400567	-0.334938	0.334938
Sin ortologo	TA22094_4097	0.658046	0.531225	0.514895	0.523213	0.19042	0.309182	0.383833	0.444402	-0.332793	0.332793
AT4G04610	TA14095_4097	-0.0801856	0.103754	0.104624	-0.0238122	-0.355006	-0.200878	-0.2364	-0.0982719	-0.331194	0.331194
AT2G02150	BP130757	0.019589	-0.0694726	-0.0467647	-0.064403	0.26659	0.057075	0.143231	0.0436921	0.330993	0.330993
AT4G04610	FG155124	0.138873	0.230416	0.181622	0.129233	-0.201673	-0.0974812	-0.119465	0.0373607	-0.330906	0.330906
Sin ortologo	EB441044	-0.227529	-0.381049	-0.217244	-0.383858	-0.0549294	-0.0734082	-0.00600328	-0.192003	0.328928	0.328928
AT1G62510	CV017312	-0.198113	0.339995	0.305067	0.344682	0.673219	0.584351	0.523021	0.36746	0.328538	0.328538
AT5G49740	TA13435_4097	-0.0788215	-0.146679	-0.13168	-0.268971	-0.596937	-0.358918	-0.411956	-0.284852	-0.327966	0.327966
Sin ortologo	EB433847	-0.101776	-0.111407	-0.10017	-0.184778	-0.510352	-0.289015	-0.335909	-0.233344	-0.325574	0.325574
Sin ortologo	AM835753	0.365054	-0.00442737	0.0925409	-0.028167	-0.353533	-0.359415	-0.0662048	-0.0505931	-0.325366	0.325366
AT5G20250	FG176614	0.00799434	-0.100908	-0.120813	-0.0982903	0.22706	0.112187	0.116459	0.0205269	0.32535	0.32535
Sin ortologo	BP134645	-0.34024	-0.299144	-0.412288	-0.402795	-0.0777126	-0.139125	-0.0830071	-0.250616	0.325083	0.325083
Sin ortologo	EH619636	0.381777	0.267994	0.578761	0.341769	0.0170002	0.109415	0.0760729	0.253256	-0.324769	0.324769
AT1G62510	CV015995	-0.200793	0.311982	0.323249	0.296376	0.620867	0.540342	0.476593	0.338374	0.324491	0.324491
Sin ortologo	CV016251	-0.075738	-0.42867	-0.498352	-0.50738	-0.831519	-0.784717	-0.715893	-0.548896	-0.324139	0.324139
Sin ortologo	BP529623	1.05306	0.534103	0.506351	0.524186	0.200807	-0.0101299	0.40859	0.459566	-0.323379	0.323379
Sin ortologo	TA17590_4097	0.113048	0.274356	0.331117	0.175749	-0.147555	0.0238464	-0.060391	0.101453	-0.323304	0.323304
AT5G39670	CN498894	0.916054	0.863267	0.878958	0.867798	0.545949	0.572508	0.464971	0.729929	-0.321849	0.321849
Sin ortologo	TA19848_4097	0.407625	0.571966	0.567539	0.469869	0.149143	0.314472	0.359559	0.405739	-0.320726	0.320726
Sin ortologo	EB446291	0.691	1.01246	1.25808	0.785124	0.464491	0.11631	0.411165	0.676946	-0.320634	0.320634
AT1G19260	TA21291_4097	-0.138971	-0.158596	-0.181844	-0.0884202	-0.407744	-0.315878	-0.35405	-0.235072	-0.319323	0.319323
AT5G41610	FG138924	1.4963	1.72482	1.77559	1.45863	1.13939	1.35583	0.965186	1.41653	-0.319235	0.319235
Sin ortologo	CV016654	-0.0196373	-0.097868	-0.0155216	-0.1599	0.159072	0.136916	0.197601	0.0286659	0.318972	0.318972
Sin ortologo	BP531446	0.0994781	0.099063	0.206397	0.0305446	-0.288122	-0.394117	-0.162125	-0.0584117	-0.318666	0.318666
AT5G55570	TA21558_4097	-0.123387	-0.0988728	-0.0434158	-0.206546	-0.52459	-0.274404	-0.347489	-0.231244	-0.318045	0.318045
Sin ortologo	EH620233	-0.292616	-0.217363	-0.226888	-0.349573	-0.0322051	-0.0124362	-0.098263	-0.175621	0.317367	0.317367
AT4G30710	FG140191	0.210981	0.103765	0.196285	0.0374748	-0.279416	-0.271194	-0.109009	-0.0158732	-0.316891	0.316891
AT5G63910	FG158952	-0.234975	-0.158107	-0.042433	-0.0978102	0.218416	0.122694	0.0762673	-0.0165641	0.316226	0.316226
AT1G12140	EG650275	-0.3487	-0.286054	-0.308512	-0.202611	-0.517869	-0.485926	-0.513264	-0.38042	-0.315258	0.315258
AT1G01910	DW000200	-0.187001	-0.187359	-0.160905	-0.302287	-0.617221	-0.408373	-0.47575	-0.334128	-0.314934	0.314934
AT1G66140	BP535169	0.0707878	0.139756	0.00760322	0.154625	0.469353	0.208214	0.3523	0.200377	0.314728	0.314728
AT3G27690	TA12713_4097	-0.052634	-0.160223	-0.149097	-0.27729	-0.591875	-0.34171	-0.41344	-0.283753	-0.314585	0.314585
Sin ortologo	FS373577	0.272586	-0.0630317	0.247646	0.270443	0.584835	0.342337	0.555627	0.315777	0.314392	0.314392
Sin ortologo	FG183950	-0.25878	-0.370254	-0.124394	-0.117296	0.194676	0.0817765	0.0620034	-0.0760383	0.311972	0.311972
AT1G78510	EB437067	-0.113106	-0.0107392	-0.026789	-0.185897	-0.497397	-0.26037	-0.339122	-0.204774	-0.3115	0.3115
AT4G31580	EB441370	0.180287	-0.176234	-0.110556	-0.17067	-0.481805	-0.317722	-0.264508	-0.191601	-0.311135	0.311135
AT2G03340	EB680228	-0.14689	-0.189853	-0.172568	-0.274406	0.0362648	0.0129134	-0.0174176	-0.107422	0.31067	0.31067
AT3G42050	FG171138	0.0080697	0.0127559	0.0761512	0.0309933	-0.279638	-0.550651	-0.126929	-0.118464	-0.310631	0.310631
AT3G24500	FG642155	0.737603	0.706356	0.639804	0.724811	0.415379	0.54035	0.595821	0.622875	-0.309432	0.309432
AT1G05010	EB425005	0.197362	0.343173	0.342207	0.205989	-0.103058	-0.00544651	-0.016347	0.137697	-0.309048	0.309048
AT1G67480	BP530000	-0.154634	-0.0527939	-0.186073	-0.0895427	0.219129	0.149808	0.0347254	-0.0113401	0.308672	0.308672
AT3G46230	AY329066	0.194511	0.0634471	-0.014143	0.0268131	-0.281773	-0.168222	-0.132823	-0.0445985	-0.308586	0.308586
Sin ortologo	AM819916	0.0576395	0.0985697	0.0370154	-0.0467681	0.26108	0.278686	0.240997	0.13246	0.307848	0.307848
AT5G43020	BP526873	-0.168957	-0.206263	0.0376169	-0.257384	-0.564983	-0.806508	-0.474435	-0.348702	-0.307599	0.307599
AT4G04610	TA15479_4097	0.0940225	0.206348	0.181085	0.120764	-0.185201	-0.0975587	-0.107537	0.0302744	-0.305965	0.305965
AT5G06530	EB429086	-0.0456852	-0.0485597	-0.0213093	-0.139098	-0.443822	-0.263129	-0.273718	-0.176474	-0.304724	0.304724
AT2G42975	TA21378_4097	-0.0974873	-0.0519094	-0.03786	-0.196837	-0.501399	-0.318695	-0.341354	-0.220792	-0.304562	0.304562
AT1G62510	TA12212_4097	-0.27471	0.296919	0.291106	0.289603	0.593949	0.538923	0.45378	0.312796	0.304346	0.304346
AT1G78510	TA13165_4097	-0.100246	-0.0481308	-0.0438836	-0.195527	-0.49883	-0.255968	-0.35222	-0.213544	-0.303303	0.303303
AT1G48300	TA13329_4097	0.117165	-0.0377313	-0.000745101	0.0254491	-0.277736	-0.209746	-0.0891424	-0.067498	-0.303185	0.303185
AT5G49630	EB432512	0.189741	-0.199646	-0.244819	-0.170892	-0.474034	-0.422349	-0.419904	-0.248843	-0.303142	0.303142
AT1G01880	BP527398	-0.374229	-0.215608	-0.0802754	-0.321609	-0.0185268	-0.00974409	0.471713	-0.0783257	0.303083	0.303083
Sin ortologo	EB643510	-0.426297	-0.479376	-0.520296	-0.514453	-0.816583	-0.589729	-0.745799	-0.584648	-0.30213	0.30213
AT5G51690	BP133129	-0.00269501	-0.129294	-0.0683849	-0.276243	0.0257075	0.345626	0.21963	0.0163353	0.301951	0.301951
AT1G26761	BP135282	-0.161515	-0.116665	-0.208702	-0.178599	-0.478978	-0.315574	-0.350382	-0.25863	-0.300379	0.300379
AT5G10170	TA11816_4097	-0.0290006	-0.139613	-0.145604	-0.222545	-0.522857	-0.300693	-0.391016	-0.25019	-0.300312	0.300312
AT4G01570	DV161693	-0.494577	-0.0433368	-0.0931093	-0.0943463	0.205423	0.260479	0.166017	-0.01335	0.29977	0.29977
AT4G21990	EB681340	0.019237	0.0990959	0.0722477	6.1992e-05	-0.297686	-0.184953	-0.192347	-0.0691918	-0.297748	0.297748
Sin ortologo	BP527744	-0.30881	-0.0929203	-0.0738743	-0.258875	-0.556275	-0.424386	-1.03746	-0.393229	-0.2974	0.2974
Sin ortologo	EB439736	-0.102392	-0.0770729	-0.0970743	-0.0993756	0.196984	0.139552	0.103789	0.00920134	0.296359	0.296359
AT5G42800	DV999821	-0.176649	-0.121242	-0.114376	-0.237729	-0.533969	-0.290549	-0.314228	-0.255535	-0.29624	0.29624
AT1G62510	CV020817	-0.298975	0.306728	0.282006	0.294716	0.590265	0.538934	0.440356	0.307719	0.295549	0.295549
Sin ortologo	CV016055	-0.11926	0.0850561	0.0577297	-0.0969448	-0.390871	-0.231775	-0.201029	-0.128156	-0.293926	0.293926
AT4G20360	BP525521	-0.124171	-0.262198	-0.0805434	-0.152422	0.141061	-0.0518062	-0.0322455	-0.0803323	0.293483	0.293483
AT1G61800	EB442846	-0.000687941	-0.0377646	-0.110544	-0.216893	-0.510106	-0.419271	-0.505301	-0.257224	-0.293214	0.293214
Sin ortologo	BP531821	-0.211954	-0.0935168	-0.0735168	-0.178495	-0.470619	-0.315609	-0.324638	-0.238336	-0.292124	0.292124
Sin ortologo	EB452253	-0.0564592	-0.150669	-0.0934859	-0.126311	0.165359	0.0610014	0.0747006	-0.0179806	0.291671	0.291671
AT2G40890	EB442469	-0.251255	-0.0639931	-0.126634	-0.252893	-0.544534	-0.422186	-0.364702	-0.289457	-0.291641	0.291641
AT1G11120	BP133123	-0.115205	-0.0825235	-0.244527	-0.266972	0.0241393	0.0645853	0.126862	-0.07052	0.291111	0.291111
AT2G05620	TA12063_4097	-0.0776345	-0.0419704	-0.0464872	-0.179259	-0.469479	-0.245627	-0.3297	-0.198594	-0.29022	0.29022
Sin ortologo	AM794193	-0.104378	-0.0960362	-0.0797579	-0.142029	-0.431064	-0.322249	-0.441022	-0.230934	-0.289035	0.289035
AT3G24740	AM810997	0.252868	0.195161	0.240542	0.177806	-0.110649	-0.0293506	0.0663058	0.11324	-0.288455	0.288455
AT1G28330	TA11850_4097	0.0371746	-0.153217	-0.0416117	-0.0267207	0.261715	0.242681	0.142094	0.0660166	0.288436	0.288436
Sin ortologo	BP133788	0.29369	0.180639	0.272102	0.236425	0.524528	0.383696	0.375018	0.323728	0.288103	0.288103
AT3G54820	TA13076_4097	-0.119327	-0.0434312	-0.0667902	-0.197909	-0.485614	-0.290408	-0.359775	-0.223322	-0.287705	0.287705
AT2G46680	EH623737	-0.0269519	-0.130663	-0.0750463	0.069145	0.355478	0.335441	0.0998697	0.0896103	0.286333	0.286333
Sin ortologo	BP130061	-0.339661	-0.399448	-0.253952	-0.488748	-0.203053	0.00177663	0.0528879	-0.232885	0.285695	0.285695
AT4G38960	DV999137	-0.107834	0.0929505	0.129817	-0.0784145	-0.363245	-0.18768	-0.323521	-0.119704	-0.284831	0.284831
AT2G36690	EB424871	0.214711	0.138587	0.331244	0.344188	0.628097	0.534694	0.569128	0.394378	0.283909	0.283909
AT5G14210	BP534385	0.0447066	0.0286176	0.356854	0.193949	-0.0897728	-0.586233	-0.105205	-0.0224405	-0.283721	0.283721
Sin ortologo	TA18654_4097	0.138989	0.308013	0.243414	0.217965	-0.0647078	0.013061	-0.0579827	0.114107	-0.282673	0.282673
AT4G21870	FS423755	-0.195602	-0.311206	-0.288627	-0.216324	0.0656207	0.0112795	0.00607592	-0.132683	0.281944	0.281944
AT3G15850	TA16177_4097	-0.316275	-0.253559	-0.283342	-0.422641	-0.704525	-0.505172	-0.561722	-0.43532	-0.281884	0.281884
AT5G55630	BP528726	-0.0702142	0.343873	0.140613	-0.0708801	-0.352718	-0.13463	-0.396225	-0.0771688	-0.281838	0.281838
AT2G42280	EB682263	-0.0743964	-0.127211	-0.203544	-0.14172	0.140056	0.074618	0.0111091	-0.0458696	0.281776	0.281776
AT2G30360	FG169265	-0.677461	-0.560417	-0.505812	-0.612177	-0.330626	-0.341647	-0.12501	-0.45045	0.281552	0.281552
Sin ortologo	BP526957	0.0941902	0.0590112	-0.0727104	0.0856118	0.365247	0.280768	0.335369	0.163927	0.279635	0.279635
AT4G27450	EB441754	-0.218339	-0.0263777	-0.0359963	-0.10295	0.176645	0.14057	0.0293715	-0.00529659	0.279595	0.279595
Sin ortologo	BP527982	0.0129697	0.0437355	-0.00619558	-0.0326068	0.246891	0.115246	0.0929124	0.0675646	0.279498	0.279498
Sin ortologo	BP527673	0.0444065	-0.10113	0.00479238	-0.0120446	0.267188	0.107705	0.204342	0.0736084	0.279233	0.279233
AT3G48290	DV999216	-0.288719	-0.251587	-0.245775	-0.368398	-0.647327	-0.413371	-0.55892	-0.3963	-0.278929	0.278929
AT2G18510	FG176636	-0.198528	-0.240668	-0.167874	-0.228245	-0.50706	-0.547987	-0.350149	-0.320073	-0.278815	0.278815
Sin ortologo	TA14712_4097	-0.100953	-0.126919	-0.136615	-0.273884	-0.552395	-0.373731	-0.359292	-0.274827	-0.278512	0.278512
AT5G28780	BP132940	-0.157118	-0.234143	-0.456862	-0.0918986	0.18605	0.106619	0.0237157	-0.089091	0.277948	0.277948
AT4G04610	HO663864	-0.0526438	0.109234	0.108511	-0.0020962	-0.279918	-0.156688	-0.204358	-0.0682796	-0.277821	0.277821
Sin ortologo	EH621518	0.592639	0.438933	0.415592	0.433161	0.156054	0.282467	0.321594	0.377206	-0.277107	0.277107
AT3G58660	BP136181	-0.536152	-0.2433	-0.634801	-0.211995	0.0641667	0.157178	0.415252	-0.141379	0.276162	0.276162
AT4G21870	TA18497_4097	-0.0840273	-0.229218	-0.187485	-0.125537	0.150559	0.0867324	0.103071	-0.0408435	0.276096	0.276096
Sin ortologo	EH622775	0.0598627	0.15502	0.261517	0.288547	0.564083	0.471417	0.342069	0.306074	0.275536	0.275536
AT3G23150	BP526215	0.079518	0.00763459	-0.114449	0.0845935	0.360079	0.213098	0.1649	0.113625	0.275485	0.275485
AT3G09300	BP525775	0.0956976	0.132692	0.0492828	0.0532184	-0.221927	-0.375378	-0.200065	-0.0666399	-0.275145	0.275145
AT2G41870	EB439945	0.100497	0.0878443	0.102051	0.00923534	-0.265003	-0.0297886	-0.19599	-0.0273077	-0.274239	0.274239
AT2G36780	TA15173_4097	-0.0214337	-0.0283432	-0.0426761	-0.105157	-0.379168	-0.139301	-0.226414	-0.134642	-0.274011	0.274011
AT1G17580	BP136831	0.13038	0.0447328	0.139422	0.0812407	0.354961	0.242185	0.373332	0.195179	0.27372	0.27372
AT2G20840	BP128808	-0.402145	-0.0608265	0.0379461	-0.000822617	0.272281	0.174392	0.331176	0.0502858	0.273103	0.273103
Sin ortologo	DV159716	0.347063	0.233621	0.236425	0.332779	0.059913	0.134169	0.165304	0.21561	-0.272866	0.272866
AT1G48300	DV157934	0.0974043	-0.0265602	-0.0114665	0.0209064	-0.251339	-0.151277	-0.0872348	-0.0585095	-0.272245	0.272245
Sin ortologo	BP129825	-0.011703	-0.141718	-0.0865209	0.0304229	0.302544	0.147364	0.0843404	0.0463899	0.272121	0.272121
AT1G48410	AJ717802	0.120663	0.13647	0.131297	0.0612107	0.333213	0.339021	0.322072	0.206278	0.272002	0.272002
AT3G61890	TA16042_4097	0.270192	-0.111156	-0.0461824	-0.100824	-0.372678	-0.20501	-0.312097	-0.125394	-0.271854	0.271854
AT1G73010	EB426356	0.141274	-0.0107925	0.000101685	-0.0299986	-0.301844	-0.203016	-0.182725	-0.0838571	-0.271845	0.271845
AT4G18530	EB682670	-0.11965	-0.0548833	-0.122245	-0.194944	0.0748037	-0.0254414	0.0680985	-0.0534658	0.269747	0.269747
AT3G02885	EH615398	-0.0634603	-0.0642004	-0.0404413	-0.00321754	0.266482	0.106639	0.181226	0.0547182	0.269699	0.269699
AT1G74180	FG137156	-0.150566	-0.0548551	0.0387909	-0.206028	-0.47565	-0.271763	-0.75793	-0.268286	-0.269622	0.269622
Sin ortologo	BP131909	0.0492315	-0.0997601	0.0962865	0.0185565	0.288003	0.246603	0.261191	0.122873	0.269446	0.269446
AT4G17340	DW001956	-0.666653	-0.481546	-0.567193	-0.750933	-1.0202	-0.864915	-0.932056	-0.754785	-0.269268	0.269268
AT5G21940	EB451880	-0.0227541	0.18033	0.128243	0.103657	0.369529	0.338265	0.330462	0.203962	0.265871	0.265871
AT5G64840	EH624429	-0.170099	-0.0545851	-0.0554038	-0.199705	-0.464269	-0.225086	-0.259799	-0.204135	-0.264564	0.264564
Sin ortologo	BP533303	-0.117356	-0.0134093	-0.0101055	-0.0678696	-0.332302	-0.281245	-0.212587	-0.147839	-0.264432	0.264432
AT3G05700	EH621255	-0.339555	-0.179681	-0.163893	-0.224797	0.0385834	0.277993	0.100355	-0.070142	0.263381	0.263381
AT2G26040	DW000249	-0.225457	-0.229296	-0.297657	-0.350723	-0.613976	-0.371952	-0.372295	-0.351622	-0.263253	0.263253
Sin ortologo	DV159292	-0.294388	-0.174035	-0.191474	-0.261942	-0.525166	-0.331561	-0.446855	-0.317917	-0.263225	0.263225
AT3G02470	TA12252_4097	-0.0756731	0.0556568	0.052789	-0.110793	-0.373638	-0.199267	-0.178156	-0.11844	-0.262845	0.262845
AT1G28330	CV017919	0.00179948	-0.0966611	-0.0550123	-0.0059022	0.256812	0.244158	0.133471	0.0683806	0.262714	0.262714
Sin ortologo	BP132218	0.112953	0.222417	0.0564335	0.24917	0.511689	0.457745	0.38114	0.284507	0.262519	0.262519
AT3G29575	EB433693	0.107645	-0.22465	-0.237891	-0.213557	-0.476008	-0.322829	-0.329977	-0.242467	-0.26245	0.26245
Sin ortologo	BP531067	0.0845538	0.0426065	0.0467398	0.0043986	-0.257626	-0.116005	-0.150633	-0.0494236	-0.262024	0.262024
AT3G49570	BP530168	-0.0401584	0.00422744	-0.00778642	-0.0726283	-0.334598	-0.211495	-0.167819	-0.118608	-0.26197	0.26197
AT1G12770	EB427010	-0.0239709	0.217578	0.290488	0.290159	0.550972	0.476065	0.428693	0.318569	0.260813	0.260813
Sin ortologo	BP131029	-0.31169	-0.312806	-0.333926	-0.408693	-0.147946	-0.218063	-0.25663	-0.284251	0.260747	0.260747
AT2G38090	EH623830	-0.217412	0.230675	0.317341	0.322953	0.582695	0.551824	0.488949	0.325289	0.259742	0.259742
AT1G06040	TA12969_4097	0.00649403	-0.00657167	0.0195655	-0.102532	-0.361402	-0.202178	-0.238291	-0.126416	-0.25887	0.25887
AT3G17611	DV999782	0.263129	0.233372	0.237636	0.320343	0.0621744	0.103116	0.179881	0.19995	-0.258168	0.258168
AT5G66810	FG141543	-0.0188482	-0.10253	0.0894996	0.034041	0.291923	0.274423	0.461205	0.147102	0.257882	0.257882
Sin ortologo	BP134263	0.31214	0.127918	0.101384	0.198779	-0.059055	-0.060393	0.0144793	0.0907503	-0.257834	0.257834
Sin ortologo	DV161307	-0.0591972	-0.00604667	0.0971789	0.0870787	0.344181	0.187461	0.329107	0.139966	0.257102	0.257102
AT4G23430	EB446441	-0.323606	-0.0438277	-0.070987	0.0442114	0.300131	0.278566	0.129741	0.0448899	0.25592	0.25592
Sin ortologo	EH666201	-0.135959	0.0238225	0.0239543	-0.0405322	0.214945	0.225368	0.137344	0.0641348	0.255478	0.255478
Sin ortologo	AJ344600	-0.0271461	0.0292944	0.103227	0.05847	-0.196803	-0.137246	-0.0382057	-0.0297729	-0.255273	0.255273
AT3G12320	EB424803	-0.100543	-0.0123717	0.0116297	-0.152531	-0.407683	-0.208873	-0.298789	-0.167023	-0.255152	0.255152
Sin ortologo	BP129621	0.219307	0.141195	0.133349	0.104489	-0.150092	-0.234911	-0.0721491	0.0201694	-0.254581	0.254581
AT4G23160	TC154819	0.47613	0.297631	0.274077	0.517586	0.772129	0.651746	0.745069	0.533481	0.254543	0.254543
AT2G20340	EB432558	0.246111	0.381823	0.384021	0.272723	0.0183254	0.181518	0.154314	0.234119	-0.254397	0.254397
Sin ortologo	BP529163	-0.103195	-0.147425	-0.166993	-0.0402281	0.213171	0.140201	0.17785	0.010483	0.253399	0.253399
AT1G62510	FG636567	-0.148747	0.205916	0.203792	0.204128	0.456634	0.395935	0.351458	0.238445	0.252506	0.252506
Sin ortologo	AM825850	-0.11299	-0.237015	-0.0737892	-0.120318	0.132089	0.0186611	0.19442	-0.0284204	0.252406	0.252406
Sin ortologo	CV017036	-0.11681	-0.0703307	-0.139535	-0.0938302	0.15789	0.164989	0.0617253	-0.00512881	0.25172	0.25172
AT3G53960	BP129839	0.137747	0.122461	0.0676408	0.0233043	-0.228368	-0.023411	-0.089931	0.00134893	-0.251672	0.251672
AT5G20630	DV999542	-0.103989	-0.263616	-0.240973	-0.260286	-0.511415	-0.374878	-0.315173	-0.295761	-0.251129	0.251129
AT3G24190	EB681421	-0.140596	-0.0882777	-0.0907873	-0.23208	-0.482863	-0.340243	-0.366704	-0.248793	-0.250783	0.250783
AT5G02230	TA13920_4097	0.0072786	0.0548886	0.106388	0.0104272	-0.239198	-0.13354	-0.156949	-0.0501007	-0.249625	0.249625
AT5G13560	EB439969	-0.126483	-0.33873	-0.350962	-0.390621	-0.640041	-0.611471	-0.46702	-0.417904	-0.249421	0.249421
Sin ortologo	BP135132	0.0803474	0.0355967	0.234661	0.06493	-0.184469	-0.158055	-0.0351627	0.00540696	-0.249399	0.249399
AT5G12920	BP129055	-0.144653	-0.282005	-0.199956	-0.220764	0.0284562	-0.0543213	0.1369	-0.105192	0.24922	0.24922
AT5G18860	EB439757	-0.200365	-0.239968	-0.103919	-0.127042	-0.376166	-0.311336	-0.321581	-0.240054	-0.249124	0.249124
AT2G27830	FG163825	-0.184545	-0.260676	-0.310187	-0.203675	0.0449982	0.0637118	-0.140343	-0.141531	0.248673	0.248673
AT1G62510	EH618856	-0.179874	0.258812	0.254507	0.287254	0.53467	0.485257	0.435421	0.296578	0.247415	0.247415
AT3G21470	DV162613	-0.226291	-0.207449	-0.210536	-0.334901	-0.582023	-0.417495	-0.444096	-0.346113	-0.247122	0.247122
AT5G67380	BP531759	-0.295199	-0.255096	-0.179929	-0.188742	0.0582364	0.027791	-0.031175	-0.123445	0.246978	0.246978
AT4G27450	CV015956	-0.227195	-0.0402714	-0.0480337	-0.0935489	0.15301	0.118139	0.0162676	-0.017376	0.246559	0.246559
AT4G00990	BP134518	-0.0970881	-0.362107	-0.180114	-0.199462	0.0456665	0.0808781	0.168747	-0.07764	0.245129	0.245129
Sin ortologo	TA17096_4097	0.167018	0.0588743	0.0182111	-0.0085662	-0.253307	-0.177674	-0.0806994	-0.039449	-0.244741	0.244741
Sin ortologo	EB446776	0.0492728	0.155455	-0.0485558	0.34498	0.589717	0.769058	0.689703	0.364233	0.244737	0.244737
AT1G05575	DV999904	0.0370438	0.128816	0.102896	0.0768406	-0.167867	-0.231925	-0.104847	-0.0227205	-0.244708	0.244708
Sin ortologo	EB435913	-0.144893	-0.115916	-0.121524	-0.215562	-0.46009	-0.324633	-0.337698	-0.245759	-0.244529	0.244529
AT1G28330	CV018057	0.0380618	-0.103562	-0.0193507	-0.0138091	0.23057	0.21685	0.135826	0.0692266	0.24438	0.24438
AT5G26910	EB446056	0.0995018	0.17213	0.0503412	0.203284	0.447492	0.253216	0.2639	0.212838	0.244208	0.244208
AT1G28330	CV017481	0.0510208	-0.121949	-0.0154885	-0.020781	0.222938	0.216856	0.140077	0.0675248	0.243719	0.243719
AT1G69850	AM822065	0.200124	0.274251	0.520119	0.529117	0.772677	0.601299	1.0036	0.557312	0.24356	0.24356
AT5G67370	TA13620_4097	-0.168824	-0.125028	-0.0698952	-0.162343	-0.40547	-0.252006	-0.265071	-0.206948	-0.243127	0.243127
AT1G40390	AM799796	-0.065827	-0.181706	-0.0519673	-0.109689	0.133408	0.0187668	0.100472	-0.0223634	0.243097	0.243097
AT1G67750	U95924	0.0411743	-0.063122	-0.0184542	-0.0481166	-0.291107	-0.150144	-0.212311	-0.106012	-0.242991	0.242991
AT4G29860	BP128753	-0.0425021	-0.185552	-0.116949	-0.125583	0.117334	0.235581	0.0526968	-0.009282	0.242917	0.242917
AT5G57625	BP534975	-0.632142	-0.451676	-0.509344	-0.424423	-0.183031	-0.327496	-0.176961	-0.386439	0.241392	0.241392
Sin ortologo	FG640322	0.396741	0.146732	0.399317	0.402936	0.644119	0.439082	0.517515	0.42092	0.241182	0.241182
AT3G24740	BP532148	0.281543	0.225699	0.228943	0.187973	-0.0531859	-0.0166287	0.0695863	0.13199	-0.241159	0.241159
Sin ortologo	EB432097	-0.0904156	-0.155716	-0.155571	-0.163042	0.0769554	-0.00514907	-0.0265361	-0.0742106	0.239997	0.239997
AT3G24255	BP130336	0.0942446	0.0242134	0.142265	0.0823642	0.322162	0.479977	0.45008	0.227901	0.239798	0.239798
AT3G29575	FG640186	0.108192	-0.211368	-0.202109	-0.220075	-0.459417	-0.312228	-0.304877	-0.22884	-0.239341	0.239341
AT2G18570	BP131689	-0.170666	-0.197557	-0.457705	-0.112457	0.126609	0.279186	-0.070865	-0.0862078	0.239066	0.239066
AT2G40330	DV157510	-0.13318	-0.0920259	-0.0740343	-0.16676	0.0722916	0.0922023	0.0584355	-0.0347245	0.239052	0.239052
AT4G19180	FG192858	0.277945	-0.0736489	-0.0924029	0.0093626	-0.229681	-0.682083	-0.450289	-0.177257	-0.239044	0.239044
AT2G40890	EH613946	-0.217237	0.017705	-0.0274488	-0.200746	-0.439205	-0.355419	-0.32063	-0.220426	-0.238459	0.238459
AT1G75590	BP134295	0.152248	0.229527	0.0632284	0.181343	-0.0556177	-0.184607	0.0317974	0.0597028	-0.23696	0.23696
AT1G48300	EB102909	0.095476	-0.00771229	-0.000992007	0.0512739	-0.185239	-0.104443	-0.0627775	-0.0306306	-0.236513	0.236513
AT2G17580	BP529855	0.15492	0.0205541	0.159247	0.109886	0.346367	0.294506	0.344032	0.204216	0.236482	0.236482
AT3G62270	EB435650	-0.0970307	-0.0993325	-0.19054	-0.180296	-0.416596	-0.260691	-0.300228	-0.220673	-0.2363	0.2363
AT1G62510	BJ999191	-0.165554	0.20403	0.206617	0.205591	0.441374	0.395058	0.336928	0.232006	0.235783	0.235783
Sin ortologo	EB440471	-0.027308	-0.0198418	-0.0293419	-0.106627	-0.3424	-0.224253	-0.253953	-0.143389	-0.235773	0.235773
AT1G28330	CV021732	0.0296948	-0.101671	-0.0149715	0.00128766	0.23692	0.218663	0.127484	0.0710581	0.235632	0.235632
AT2G02850	EB443336	-0.143746	-0.0880757	-0.0753041	-0.156307	-0.391784	-0.30032	-0.354165	-0.215672	-0.235477	0.235477
AT2G47600	DV999465	-0.226845	-0.275361	-0.195186	-0.366407	-0.131376	-0.0533441	-0.0812685	-0.18997	0.235031	0.235031
AT4G19390	DW000484	-0.117234	-0.0424933	-2.56558e-05	-0.102603	-0.337364	-0.168024	-0.210604	-0.139764	-0.234761	0.234761
AT1G13360	EB445112	-0.140416	-0.166496	-0.086312	-0.190406	-0.423438	-0.21946	-0.274613	-0.214449	-0.233032	0.233032
AT1G72940	BP129146	0.494299	0.485152	0.514263	0.460636	0.692938	0.630703	0.810683	0.584096	0.232302	0.232302
Sin ortologo	BP529316	0.490131	0.455817	0.375321	0.274766	0.0431196	0.0238777	0.0885724	0.250229	-0.231646	0.231646
AT1G62510	TA12213_4097	-0.16219	0.218762	0.234022	0.226159	0.457055	0.409559	0.360859	0.249175	0.230896	0.230896
AT3G10420	TA18729_4097	0.0868398	0.124174	0.0430656	0.0710806	-0.159356	-0.0976185	-0.167854	-0.0142383	-0.230436	0.230436
AT2G32950	FG638336	-0.204713	-0.140713	-0.171536	-0.248599	-0.478275	-0.276589	-0.310954	-0.261626	-0.229676	0.229676
Sin ortologo	EH666023	0.471447	0.331172	0.483027	0.263672	0.0346488	-0.00182326	0.163495	0.249377	-0.229024	0.229024
AT5G12220	BP527999	0.0584049	0.031582	-0.00790347	-0.0518533	0.176899	0.0733556	0.194132	0.0678024	0.228752	0.228752
AT3G29770	EH619154	0.536636	0.7541	0.851066	0.758956	0.987496	1.00805	1.08878	0.855013	0.22854	0.22854
AT4G30990	BP132762	-0.0139369	-0.0782232	-0.0853869	-0.132985	0.0952215	0.0692111	0.127857	-0.00260607	0.228207	0.228207
AT2G29680	CN949696	0.347311	-0.0621699	0.107473	0.0192847	-0.208801	-0.237588	-0.455993	-0.0700691	-0.228086	0.228086
AT4G19390	EB435856	0.0353111	-0.200782	-0.188132	-0.230741	-0.458635	-0.330407	-0.346286	-0.245667	-0.227894	0.227894
AT1G28330	CV019047	0.0502687	-0.0838366	0.00362419	0.000261939	0.22801	0.210741	0.152104	0.0801675	0.227748	0.227748
AT5G21170	FG142087	0.00866532	-0.0156547	0.0406803	-0.0100909	0.216627	0.15109	0.140193	0.0759301	0.226718	0.226718
AT5G64840	DW000589	-0.110048	-0.0663123	-0.0636432	-0.17456	-0.401185	-0.195469	-0.219892	-0.175873	-0.226625	0.226625
Sin ortologo	AM839499	0.503563	0.549764	0.548549	0.549348	0.322731	0.389157	0.3958	0.465559	-0.226616	0.226616
AT2G02850	CV017960	-0.118676	-0.156893	-0.13279	-0.194669	-0.421013	-0.322954	-0.35603	-0.243289	-0.226344	0.226344
AT3G02470	FG142227	-0.0624894	0.0471062	0.0384474	-0.09551	-0.321762	-0.179712	-0.160893	-0.104973	-0.226252	0.226252
AT5G22390	DV999498	-0.140838	-0.0941719	-0.139749	-0.221751	-0.447948	-0.248292	-0.327907	-0.231522	-0.226198	0.226198
AT4G13520	CV021703	0.284715	0.193216	0.151647	0.209899	-0.0155425	0.042826	0.111862	0.139803	-0.225442	0.225442
[truncated: 2,161 more rows]

## Sheet: PC55 -> PC48
GenID Ath	Gen ID	HC-Pro/AS13	HC-Pro/CLA2	HC-Pro/CLA11	NIb/PC95	CI/PC55	CI/PC48	WT	Average	delta log2-fold change
[truncated: 241 more rows]

[truncated: 1 more sheets: PC48 -> WT]
