# Supplementary material for: Identifying Early Warning Signals for the Sudden Transition from Mild to Severe Tobacco Etch Disease by Dynamical Network Biomarkers
Source: Viruses. 2019 Dec 20;12(1):16. doi: 10.3390/v12010016 (PMC7019593; doi:10.3390/v12010016)
Supplement: Supplementary file 1 [file viruses-12-00016-s001.zip › viruses-665003-supplementary/Supplementary_Table_S2.xlsx]

## Sheet: AS13 -> CLA2
GO cateogry	# observed genes	# genes expected	Fold Enrichment	FDR-corrected P
multi-organism process (GO:0051704)	42	19.67	2.14	1.98E-02
response to stress (GO:0006950)	73	41.89	1.74	1.88E-02

## Sheet: CLA2 -> CLA11
GO cateogry	# observed genes	# genes expected	Fold Enrichment	FDR-corrected P
regulation of photosynthesis, light reaction (GO:0042548)	5	.40	12.46	4.26E-02
regulation of photosynthesis (GO:0010109)	6	.72	8.35	4.57E-02
response to carbohydrate (GO:0009743)	11	2.42	4.54	2.85E-02
photosynthesis (GO:0015979)	14	3.16	4.43	8.91E-03
generation of precursor metabolites and energy (GO:0006091)	17	5.88	2.89	4.41E-02
response to bacterium (GO:0009617)	23	8.24	2.79	1.07E-02
response to light stimulus (GO:0009416)	31	12.35	2.51	7.48E-03
cellular response to oxygen-containing compound (GO:1901701)	24	9.61	2.50	2.96E-02
response to radiation (GO:0009314)	31	12.70	2.44	6.92E-03
response to inorganic substance (GO:0010035)	34	15.80	2.15	2.70E-02
response to abiotic stimulus (GO:0009628)	64	35.08	1.82	8.13E-03
response to chemical (GO:0042221)	78	46.40	1.68	6.70E-03
cellular response to stimulus (GO:0051716)	64	38.98	1.64	4.55E-02
response to stress (GO:0006950)	81	52.77	1.54	4.23E-02
response to stimulus (GO:0050896)	146	95.76	1.52	3.82E-04
metabolic process (GO:0008152)	187	136.72	1.37	2.25E-03
cellular metabolic process (GO:0044237)	163	119.41	1.37	6.22E-03
cellular process (GO:0009987)	222	171.74	1.29	4.59E-03
biological_process (GO:0008150)	389	354.81	1.10	4.36E-02
Unclassified (UNCLASSIFIED)	72	106.19	.68	4.09E-02

## Sheet: CLA11 -> PC95
GO cateogry	# observed genes	# genes expected	Fold Enrichment	FDR-corrected P
positive regulation of autophagy (GO:0010508)	4	.31	12.79	4.97E-02
aromatic amino acid family catabolic process (GO:0009074)	5	.59	8.53	4.79E-02
photosynthesis, light harvesting in photosystem I (GO:0009768)	6	.94	6.40	4.96E-02
protein-chromophore linkage (GO:0018298)	7	1.09	6.40	2.32E-02
alpha-amino acid catabolic process (GO:1901606)	12	2.70	4.45	6.01E-03
cellular amino acid catabolic process (GO:0009063)	13	3.01	4.32	4.14E-03
aromatic amino acid family metabolic process (GO:0009072)	12	3.09	3.89	1.34E-02
leaf senescence (GO:0010150)	13	3.79	3.43	2.15E-02
plant organ senescence (GO:0090693)	13	4.03	3.23	3.34E-02
organic acid catabolic process (GO:0016054)	17	5.43	3.13	9.05E-03
carboxylic acid catabolic process (GO:0046395)	17	5.43	3.13	8.89E-03
response to light intensity (GO:0009642)	17	6.10	2.79	2.44E-02
cellular amino acid biosynthetic process (GO:0008652)	22	7.90	2.79	5.32E-03
ncRNA processing (GO:0034470)	34	12.62	2.69	1.52E-04
rRNA metabolic process (GO:0016072)	23	8.60	2.67	6.16E-03
response to cadmium ion (GO:0046686)	36	13.48	2.67	9.75E-05
rRNA processing (GO:0006364)	22	8.36	2.63	9.40E-03
alpha-amino acid biosynthetic process (GO:1901607)	18	7.04	2.56	3.77E-02
ncRNA metabolic process (GO:0034660)	39	15.28	2.55	1.03E-04
alpha-amino acid metabolic process (GO:1901605)	27	10.59	2.55	4.63E-03
RNA splicing, via transesterification reactions with bulged adenosine as nucleophile (GO:0000377)	19	7.47	2.55	3.14E-02
RNA splicing, via transesterification reactions (GO:0000375)	19	7.47	2.55	3.10E-02
response to water deprivation (GO:0009414)	34	13.52	2.51	5.84E-04
cofactor biosynthetic process (GO:0051188)	19	7.58	2.51	4.89E-02
response to water (GO:0009415)	34	13.80	2.46	7.98E-04
cellular amino acid metabolic process (GO:0006520)	36	14.73	2.44	5.36E-04
response to extracellular stimulus (GO:0009991)	25	10.28	2.43	1.12E-02
response to metal ion (GO:0010038)	45	18.68	2.41	6.88E-05
small molecule catabolic process (GO:0044282)	20	8.36	2.39	4.80E-02
RNA splicing (GO:0008380)	23	9.69	2.37	2.38E-02
response to inorganic substance (GO:0010035)	84	36.94	2.27	1.33E-08
small molecule biosynthetic process (GO:0044283)	55	24.58	2.24	4.79E-05
heterocycle biosynthetic process (GO:0018130)	55	25.68	2.14	1.24E-04
organic cyclic compound biosynthetic process (GO:1901362)	72	34.04	2.11	4.57E-06
RNA processing (GO:0006396)	60	28.65	2.09	7.45E-05
nucleobase-containing compound biosynthetic process (GO:0034654)	36	17.47	2.06	1.28E-02
ribonucleoprotein complex biogenesis (GO:0022613)	37	18.10	2.04	1.11E-02
aromatic compound biosynthetic process (GO:0019438)	60	29.59	2.03	1.63E-04
mRNA metabolic process (GO:0016071)	33	16.77	1.97	3.50E-02
embryo development ending in seed dormancy (GO:0009793)	43	21.89	1.96	8.46E-03
RNA metabolic process (GO:0016070)	96	49.40	1.94	1.20E-06
embryo development (GO:0009790)	43	22.51	1.91	1.35E-02
carboxylic acid metabolic process (GO:0019752)	62	33.77	1.84	2.02E-03
organic cyclic compound metabolic process (GO:1901360)	181	101.58	1.78	2.05E-10
nucleic acid metabolic process (GO:0090304)	116	65.12	1.78	2.50E-06
cellular aromatic compound metabolic process (GO:0006725)	173	97.13	1.78	4.23E-10
response to acid chemical (GO:0001101)	82	46.04	1.78	2.66E-04
heterocycle metabolic process (GO:0046483)	162	91.46	1.77	3.14E-09
response to temperature stimulus (GO:0009266)	43	24.31	1.77	4.23E-02
organic substance biosynthetic process (GO:1901576)	184	104.12	1.77	1.81E-10
oxoacid metabolic process (GO:0043436)	69	39.44	1.75	2.71E-03
gene expression (GO:0010467)	104	59.53	1.75	3.19E-05
organic acid metabolic process (GO:0006082)	69	39.51	1.75	2.72E-03
nucleobase-containing compound metabolic process (GO:0006139)	138	79.23	1.74	4.02E-07
biosynthetic process (GO:0009058)	189	108.73	1.74	2.24E-10
cellular biosynthetic process (GO:0044249)	170	98.42	1.73	6.30E-09
response to radiation (GO:0009314)	50	29.70	1.68	4.72E-02
response to abiotic stimulus (GO:0009628)	137	82.04	1.67	4.54E-06
small molecule metabolic process (GO:0044281)	98	58.78	1.67	3.43E-04
cellular nitrogen compound metabolic process (GO:0034641)	182	111.67	1.63	6.90E-08
cellular nitrogen compound biosynthetic process (GO:0044271)	77	47.33	1.63	7.21E-03
response to oxygen-containing compound (GO:1901700)	100	62.34	1.60	1.38E-03
plant organ development (GO:0099402)	59	36.94	1.60	4.84E-02
reproductive structure development (GO:0048608)	76	47.64	1.60	1.22E-02
reproductive system development (GO:0061458)	76	47.72	1.59	1.23E-02
organonitrogen compound biosynthetic process (GO:1901566)	82	51.59	1.59	9.24E-03
macromolecule biosynthetic process (GO:0009059)	78	49.33	1.58	1.38E-02
response to chemical (GO:0042221)	166	108.50	1.53	2.33E-05
positive regulation of biological process (GO:0048518)	76	49.68	1.53	3.77E-02
response to stress (GO:0006950)	187	123.39	1.52	6.43E-06
cellular metabolic process (GO:0044237)	417	279.22	1.49	5.53E-16
post-embryonic development (GO:0009791)	86	57.73	1.49	3.50E-02
developmental process involved in reproduction (GO:0003006)	84	56.44	1.49	3.81E-02
system development (GO:0048731)	105	71.53	1.47	1.34E-02
metabolic process (GO:0008152)	462	319.71	1.45	7.49E-16
nitrogen compound metabolic process (GO:0006807)	323	224.23	1.44	2.77E-09
organic substance metabolic process (GO:0071704)	413	286.92	1.44	3.90E-13
primary metabolic process (GO:0044238)	367	257.76	1.42	2.02E-10
cellular component organization or biogenesis (GO:0071840)	156	110.84	1.41	3.29E-03
macromolecule metabolic process (GO:0043170)	270	195.62	1.38	9.83E-06
cellular process (GO:0009987)	550	401.60	1.37	1.49E-15
response to stimulus (GO:0050896)	306	223.92	1.37	2.22E-06
cellular component organization (GO:0016043)	132	96.97	1.36	3.43E-02
multicellular organism development (GO:0007275)	137	102.13	1.34	4.84E-02
organonitrogen compound metabolic process (GO:1901564)	218	164.90	1.32	3.35E-03
cellular macromolecule metabolic process (GO:0044260)	199	150.59	1.32	6.97E-03
regulation of metabolic process (GO:0019222)	160	121.75	1.31	3.84E-02
biological regulation (GO:0065007)	287	221.92	1.29	5.80E-04
regulation of cellular process (GO:0050794)	220	171.70	1.28	1.29E-02
regulation of biological process (GO:0050789)	248	195.31	1.27	8.71E-03
biological_process (GO:0008150)	885	829.69	1.07	7.22E-03
Unclassified (UNCLASSIFIED)	193	248.31	.78	7.36E-03

## Sheet: PC95 -> PC55
GO cateogry	# observed genes	# genes expected	Fold Enrichment	FDR-corrected P
cytoplasmic mRNA processing body assembly (GO:0033962)	5	.46	10.80	1.83E-02
protein import into chloroplast stroma (GO:0045037)	8	1.33	6.01	9.56E-03
protein targeting to chloroplast (GO:0045036)	12	2.66	4.51	3.70E-03
establishment of protein localization to chloroplast (GO:0072596)	12	2.66	4.51	3.66E-03
cellular response to unfolded protein (GO:0034620)	9	2.03	4.44	2.10E-02
response to unfolded protein (GO:0006986)	9	2.03	4.44	2.09E-02
protein localization to chloroplast (GO:0072598)	12	2.78	4.32	4.74E-03
mRNA-containing ribonucleoprotein complex export from nucleus (GO:0071427)	8	1.85	4.32	3.95E-02
mRNA export from nucleus (GO:0006406)	8	1.85	4.32	3.92E-02
chaperone-mediated protein folding (GO:0061077)	15	3.53	4.25	1.02E-03
monosaccharide biosynthetic process (GO:0046364)	10	2.49	4.02	2.09E-02
ribonucleoprotein complex export from nucleus (GO:0071426)	11	2.84	3.88	1.63E-02
ribonucleoprotein complex localization (GO:0071166)	11	2.84	3.88	1.62E-02
protein export from nucleus (GO:0006611)	12	3.12	3.84	1.02E-02
regulation of RNA splicing (GO:0043484)	9	2.43	3.70	4.85E-02
regulation of mRNA processing (GO:0050684)	10	2.72	3.68	3.26E-02
chaperone cofactor-dependent protein refolding (GO:0051085)	10	2.72	3.68	3.25E-02
'de novo' posttranslational protein folding (GO:0051084)	10	2.72	3.68	3.23E-02
cellular response to heat (GO:0034605)	14	3.88	3.61	6.37E-03
RNA export from nucleus (GO:0006405)	11	3.07	3.59	2.39E-02
serine family amino acid metabolic process (GO:0009069)	12	3.36	3.58	1.64E-02
nuclear export (GO:0051168)	12	3.36	3.58	1.63E-02
cellular response to topologically incorrect protein (GO:0035967)	11	3.12	3.52	2.67E-02
mRNA transport (GO:0051028)	10	2.89	3.46	4.38E-02
lateral root formation (GO:0010311)	10	2.95	3.39	4.86E-02
circadian rhythm (GO:0007623)	21	6.25	3.36	5.85E-04
'de novo' protein folding (GO:0006458)	11	3.30	3.33	3.57E-02
response to topologically incorrect protein (GO:0035966)	11	3.36	3.28	3.91E-02
protein-containing complex localization (GO:0031503)	11	3.36	3.28	3.89E-02
rhythmic process (GO:0048511)	21	6.89	3.05	1.79E-03
RNA localization (GO:0006403)	14	4.63	3.02	2.21E-02
alpha-amino acid catabolic process (GO:1901606)	12	3.99	3.01	4.44E-02
response to high light intensity (GO:0009644)	14	4.69	2.99	2.40E-02
cellular amino acid catabolic process (GO:0009063)	13	4.46	2.92	3.82E-02
protein transmembrane transport (GO:0071806)	14	4.80	2.91	2.83E-02
monosaccharide metabolic process (GO:0005996)	18	6.71	2.68	1.65E-02
response to heat (GO:0009408)	34	12.73	2.67	2.20E-04
protein import (GO:0017038)	19	7.18	2.65	1.39E-02
nuclear transport (GO:0051169)	17	6.71	2.53	4.58E-02
nucleocytoplasmic transport (GO:0006913)	17	6.71	2.53	4.56E-02
response to water deprivation (GO:0009414)	50	20.02	2.50	7.99E-06
organic acid catabolic process (GO:0016054)	20	8.04	2.49	2.21E-02
carboxylic acid catabolic process (GO:0046395)	20	8.04	2.49	2.20E-02
response to water (GO:0009415)	50	20.43	2.45	1.75E-05
cellular amino acid biosynthetic process (GO:0008652)	27	11.69	2.31	9.14E-03
small molecule catabolic process (GO:0044282)	28	12.38	2.26	8.81E-03
response to red or far red light (GO:0009639)	28	12.44	2.25	9.11E-03
cofactor biosynthetic process (GO:0051188)	25	11.23	2.23	1.97E-02
protein folding (GO:0006457)	34	15.28	2.23	3.34E-03
alpha-amino acid biosynthetic process (GO:1901607)	23	10.42	2.21	3.20E-02
response to alcohol (GO:0097305)	70	32.29	2.17	4.74E-06
response to temperature stimulus (GO:0009266)	78	35.99	2.17	1.04E-06
negative regulation of response to stimulus (GO:0048585)	26	12.04	2.16	2.51E-02
response to abscisic acid (GO:0009737)	68	32.06	2.12	1.12E-05
protein localization to organelle (GO:0033365)	37	17.48	2.12	5.09E-03
posttranscriptional regulation of gene expression (GO:0010608)	25	11.86	2.11	3.59E-02
regulation of post-embryonic development (GO:0048580)	47	22.39	2.10	7.28E-04
positive regulation of response to stimulus (GO:0048584)	30	14.41	2.08	1.90E-02
negative regulation of gene expression (GO:0010629)	56	27.20	2.06	2.45E-04
alpha-amino acid metabolic process (GO:1901605)	32	15.68	2.04	1.98E-02
establishment of protein localization to organelle (GO:0072594)	30	14.93	2.01	3.21E-02
response to cadmium ion (GO:0046686)	40	19.96	2.00	5.67E-03
response to cold (GO:0009409)	49	24.77	1.98	1.78E-03
cellular amino acid metabolic process (GO:0006520)	43	21.82	1.97	4.70E-03
negative regulation of metabolic process (GO:0009892)	70	35.70	1.96	8.84E-05
negative regulation of macromolecule metabolic process (GO:0010605)	64	32.93	1.94	2.45E-04
defense response to bacterium (GO:0042742)	44	22.74	1.93	6.05E-03
response to bacterium (GO:0009617)	55	28.53	1.93	1.18E-03
negative regulation of RNA metabolic process (GO:0051253)	29	15.10	1.92	4.91E-02
negative regulation of nucleobase-containing compound metabolic process (GO:0045934)	32	16.67	1.92	3.57E-02
response to lipid (GO:0033993)	83	43.46	1.91	2.66E-05
response to salt stress (GO:0009651)	65	34.14	1.90	4.23E-04
response to light stimulus (GO:0009416)	81	42.76	1.89	4.59E-05
response to radiation (GO:0009314)	83	43.98	1.89	4.48E-05
regulation of response to stimulus (GO:0048583)	74	39.29	1.88	1.59E-04
small molecule biosynthetic process (GO:0044283)	68	36.40	1.87	3.82E-04
response to inorganic substance (GO:0010035)	102	54.68	1.87	3.54E-06
negative regulation of nitrogen compound metabolic process (GO:0051172)	42	22.57	1.86	1.63E-02
negative regulation of biological process (GO:0048519)	111	59.95	1.85	1.61E-06
response to metal ion (GO:0010038)	51	27.66	1.84	5.36E-03
response to osmotic stress (GO:0006970)	71	38.54	1.84	3.42E-04
regulation of multicellular organismal development (GO:2000026)	57	30.96	1.84	2.35E-03
response to oxidative stress (GO:0006979)	45	24.59	1.83	1.36E-02
regulation of response to stress (GO:0080134)	38	20.77	1.83	2.80E-02
establishment of localization in cell (GO:0051649)	78	42.65	1.83	1.88E-04
ribonucleoprotein complex biogenesis (GO:0022613)	49	26.79	1.83	8.45E-03
intracellular transport (GO:0046907)	72	39.52	1.82	4.17E-04
response to abiotic stimulus (GO:0009628)	220	121.46	1.81	6.17E-13
protein localization (GO:0008104)	81	45.02	1.80	2.16E-04
regulation of multicellular organismal process (GO:0051239)	60	33.50	1.79	2.98E-03
intracellular protein transport (GO:0006886)	58	32.40	1.79	4.17E-03
protein transport (GO:0015031)	72	40.33	1.79	6.96E-04
cellular response to organic substance (GO:0071310)	79	44.27	1.78	3.20E-04
negative regulation of cellular metabolic process (GO:0031324)	45	25.35	1.78	2.09E-02
response to acid chemical (GO:0001101)	121	68.17	1.78	2.68E-06
cellular protein localization (GO:0034613)	66	37.38	1.77	2.42E-03
establishment of protein localization (GO:0045184)	72	40.80	1.76	1.02E-03
cellular macromolecule localization (GO:0070727)	69	39.23	1.76	1.93E-03
vesicle-mediated transport (GO:0016192)	45	25.63	1.76	2.26E-02
response to oxygen-containing compound (GO:1901700)	162	92.30	1.76	1.91E-08
carboxylic acid metabolic process (GO:0019752)	87	50.00	1.74	2.90E-04
organic acid biosynthetic process (GO:0016053)	46	26.85	1.71	3.55E-02
carboxylic acid biosynthetic process (GO:0046394)	46	26.85	1.71	3.53E-02
response to endogenous stimulus (GO:0009719)	160	93.45	1.71	1.24E-07
response to hormone (GO:0009725)	157	92.53	1.70	3.30E-07
response to biotic stimulus (GO:0009607)	97	57.23	1.69	2.40E-04
cellular localization (GO:0051641)	88	52.14	1.69	7.07E-04
cellular response to oxygen-containing compound (GO:1901701)	56	33.27	1.68	1.63E-02
response to external stimulus (GO:0009605)	135	80.26	1.68	6.61E-06
response to external biotic stimulus (GO:0043207)	96	57.17	1.68	3.18E-04
response to other organism (GO:0051707)	96	57.17	1.68	3.13E-04
response to organic substance (GO:0010033)	186	110.81	1.68	2.10E-08
peptide transport (GO:0015833)	74	44.27	1.67	3.52E-03
negative regulation of cellular process (GO:0048523)	67	40.16	1.67	7.02E-03
embryo development ending in seed dormancy (GO:0009793)	54	32.40	1.67	2.27E-02
amide transport (GO:0042886)	75	45.25	1.66	3.93E-03
protein-containing complex subunit organization (GO:0043933)	54	32.98	1.64	3.20E-02
cellular response to chemical stimulus (GO:0070887)	91	55.72	1.63	1.24E-03
regulation of developmental process (GO:0050793)	68	41.66	1.63	1.10E-02
hormone-mediated signaling pathway (GO:0009755)	51	31.36	1.63	4.16E-02
cellular response to stress (GO:0033554)	87	53.53	1.63	2.07E-03
fruit development (GO:0010154)	71	43.80	1.62	9.20E-03
response to stress (GO:0006950)	296	182.68	1.62	1.23E-12
cellular response to endogenous stimulus (GO:0071495)	63	38.89	1.62	2.05E-02
small molecule metabolic process (GO:0044281)	141	87.03	1.62	1.80E-05
embryo development (GO:0009790)	54	33.33	1.62	4.08E-02
cellular component assembly (GO:0022607)	66	40.85	1.62	1.65E-02
heterocycle biosynthetic process (GO:0018130)	61	38.02	1.60	2.90E-02
seed development (GO:0048316)	67	42.01	1.59	1.91E-02
oxoacid metabolic process (GO:0043436)	93	58.39	1.59	2.32E-03
organic acid metabolic process (GO:0006082)	93	58.50	1.59	2.35E-03
cellular response to hormone stimulus (GO:0032870)	60	37.96	1.58	3.57E-02
positive regulation of biological process (GO:0048518)	116	73.55	1.58	4.45E-04
response to chemical (GO:0042221)	253	160.64	1.57	2.43E-09
defense response to other organism (GO:0098542)	62	39.46	1.57	3.42E-02
macromolecule localization (GO:0033036)	93	59.78	1.56	4.35E-03
gene expression (GO:0010467)	137	88.13	1.55	1.92E-04
positive regulation of cellular process (GO:0048522)	89	58.44	1.52	1.13E-02
cellular nitrogen compound biosynthetic process (GO:0044271)	106	70.08	1.51	4.00E-03
cellular component biogenesis (GO:0044085)	102	68.05	1.50	7.79E-03
post-embryonic development (GO:0009791)	128	85.47	1.50	1.23E-03
cellular component organization (GO:0016043)	215	143.57	1.50	3.51E-06
cellular response to stimulus (GO:0051716)	202	134.94	1.50	7.83E-06
nitrogen compound transport (GO:0071705)	83	55.67	1.49	2.43E-02
response to stimulus (GO:0050896)	494	331.51	1.49	8.03E-17
organelle organization (GO:0006996)	137	92.24	1.49	9.45E-04
regulation of biological quality (GO:0065008)	97	65.45	1.48	1.41E-02
cellular component organization or biogenesis (GO:0071840)	242	164.11	1.47	1.46E-06
reproductive structure development (GO:0048608)	104	70.54	1.47	9.50E-03
reproductive system development (GO:0061458)	104	70.65	1.47	9.62E-03
organonitrogen compound biosynthetic process (GO:1901566)	112	76.38	1.47	6.98E-03
cellular catabolic process (GO:0044248)	106	72.39	1.46	1.09E-02
system development (GO:0048731)	155	105.89	1.46	5.46E-04
establishment of localization (GO:0051234)	186	128.17	1.45	1.35E-04
transport (GO:0006810)	182	125.63	1.45	1.96E-04
localization (GO:0051179)	197	136.51	1.44	9.14E-05
developmental process involved in reproduction (GO:0003006)	120	83.56	1.44	9.43E-03
nucleobase-containing compound metabolic process (GO:0006139)	168	117.29	1.43	6.87E-04
cellular biosynthetic process (GO:0044249)	208	145.71	1.43	9.22E-05
cellular nitrogen compound metabolic process (GO:0034641)	236	165.32	1.43	1.72E-05
heterocycle metabolic process (GO:0046483)	193	135.41	1.43	2.18E-04
RNA metabolic process (GO:0016070)	104	73.14	1.42	2.79E-02
organic substance biosynthetic process (GO:1901576)	219	154.15	1.42	6.17E-05
organic cyclic compound metabolic process (GO:1901360)	212	150.39	1.41	1.53E-04
cellular aromatic compound metabolic process (GO:0006725)	202	143.80	1.40	2.82E-04
organic substance catabolic process (GO:1901575)	107	76.21	1.40	3.27E-02
multi-organism process (GO:0051704)	120	85.76	1.40	1.87E-02
biosynthetic process (GO:0009058)	225	160.98	1.40	1.15E-04
protein modification process (GO:0036211)	157	112.38	1.40	3.91E-03
cellular protein modification process (GO:0006464)	157	112.38	1.40	3.87E-03
signal transduction (GO:0007165)	110	78.87	1.39	3.22E-02
catabolic process (GO:0009056)	119	85.93	1.38	2.50E-02
signaling (GO:0023052)	111	80.55	1.38	4.09E-02
nucleic acid metabolic process (GO:0090304)	132	96.40	1.37	2.25E-02
cellular protein metabolic process (GO:0044267)	227	166.02	1.37	3.72E-04
cellular metabolic process (GO:0044237)	565	413.39	1.37	6.98E-13
primary metabolic process (GO:0044238)	521	381.63	1.37	1.59E-11
regulation of metabolic process (GO:0019222)	245	180.25	1.36	2.41E-04
regulation of biological process (GO:0050789)	393	289.16	1.36	1.20E-07
nitrogen compound metabolic process (GO:0006807)	451	331.98	1.36	3.53E-09
cellular macromolecule metabolic process (GO:0044260)	302	222.96	1.35	1.80E-05
cellular process (GO:0009987)	805	594.57	1.35	1.50E-21
cell communication (GO:0007154)	127	93.86	1.35	3.57E-02
organic substance metabolic process (GO:0071704)	574	424.79	1.35	1.81E-12
anatomical structure development (GO:0048856)	231	171.57	1.35	6.80E-04
organonitrogen compound metabolic process (GO:1901564)	325	244.14	1.33	2.69E-05
regulation of cellular process (GO:0050794)	338	254.20	1.33	1.64E-05
metabolic process (GO:0008152)	628	473.34	1.33	1.07E-12
biological regulation (GO:0065007)	435	328.56	1.32	2.20E-07
macromolecule metabolic process (GO:0043170)	383	289.62	1.32	3.39E-06
regulation of gene expression (GO:0010468)	191	144.55	1.32	7.83E-03
multicellular organism development (GO:0007275)	199	151.20	1.32	7.51E-03
developmental process (GO:0032502)	239	182.10	1.31	1.97E-03
macromolecule modification (GO:0043412)	178	136.39	1.31	2.03E-02
multicellular organismal process (GO:0032501)	215	165.09	1.30	7.01E-03
protein metabolic process (GO:0019538)	239	184.19	1.30	3.78E-03
regulation of cellular metabolic process (GO:0031323)	211	165.79	1.27	2.01E-02
regulation of macromolecule metabolic process (GO:0060255)	209	165.90	1.26	3.18E-02
biological_process (GO:0008150)	1345	1228.38	1.09	1.19E-09
Unclassified (UNCLASSIFIED)	251	367.62	.68	1.32E-09

## Sheet: PC55 -> PC48
GO cateogry	# observed genes	# genes expected	Fold Enrichment	FDR-corrected P
cellular process (GO:0009987)	95	62.59	1.52	3.06E-03

## Sheet: PC48 -> WT
GO cateogry	# observed genes	# genes expected	Fold Enrichment	FDR-corrected P
